# Supplementary material for: Global fitting for high-accuracy multi-channel single-molecule localization
Source: Nat Commun. 2022 Jun 6;13:3133. doi: 10.1038/s41467-022-30719-4 (PMC9170706; doi:10.1038/s41467-022-30719-4)
Supplement: Supplementary file 5 — Supplementary Software [file 41467_2022_30719_MOESM5_ESM.zip]

Archive with 222 entries (208 files):
- Supplementary Software 1/
- Supplementary Software 1/Installation guide for Supplementary Software.pdf
- __MACOSX/Supplementary Software 1/._Installation guide for Supplementary Software.pdf
- Supplementary Software 1/.DS_Store
- __MACOSX/Supplementary Software 1/._.DS_Store
- Supplementary Software 1/GlobLoc/
- Supplementary Software 1/GlobLoc/.DS_Store
- __MACOSX/Supplementary Software 1/GlobLoc/._.DS_Store
- Supplementary Software 1/GlobLoc/GlobLoc_python/
- Supplementary Software 1/GlobLoc/README.md
- __MACOSX/Supplementary Software 1/GlobLoc/._README.md
- Supplementary Software 1/GlobLoc/GlobLoc_matlab/
- Supplementary Software 1/GlobLoc/GlobLoc_python/example_ratiometric.py
- __MACOSX/Supplementary Software 1/GlobLoc/GlobLoc_python/._example_ratiometric.py
- Supplementary Software 1/GlobLoc/GlobLoc_python/source/
- Supplementary Software 1/GlobLoc/GlobLoc_python/loclib.py
- __MACOSX/Supplementary Software 1/GlobLoc/GlobLoc_python/._loclib.py
- Supplementary Software 1/GlobLoc/GlobLoc_python/output/
- Supplementary Software 1/GlobLoc/GlobLoc_python/example_4pi.py
- __MACOSX/Supplementary Software 1/GlobLoc/GlobLoc_python/._example_4pi.py
- Supplementary Software 1/GlobLoc/GlobLoc_python/example_gauss.py
- __MACOSX/Supplementary Software 1/GlobLoc/GlobLoc_python/._example_gauss.py
- Supplementary Software 1/GlobLoc/GlobLoc_python/psf2cspline.py
- __MACOSX/Supplementary Software 1/GlobLoc/GlobLoc_python/._psf2cspline.py
- Supplementary Software 1/GlobLoc/GlobLoc_python/example_biplane.py
- __MACOSX/Supplementary Software 1/GlobLoc/GlobLoc_python/._example_biplane.py
- Supplementary Software 1/GlobLoc/GlobLoc_matlab/Example_GlobalFit_Ratiometric.m
- __MACOSX/Supplementary Software 1/GlobLoc/GlobLoc_matlab/._Example_GlobalFit_Ratiometric.m
- Supplementary Software 1/GlobLoc/GlobLoc_matlab/Example_GlobalFit_biplane.m
- __MACOSX/Supplementary Software 1/GlobLoc/GlobLoc_matlab/._Example_GlobalFit_biplane.m
- Supplementary Software 1/GlobLoc/GlobLoc_matlab/placeholder.m
- __MACOSX/Supplementary Software 1/GlobLoc/GlobLoc_matlab/._placeholder.m
- Supplementary Software 1/GlobLoc/GlobLoc_matlab/private/
- Supplementary Software 1/GlobLoc/GlobLoc_matlab/Example_GlobalFit_Gauss.m
- __MACOSX/Supplementary Software 1/GlobLoc/GlobLoc_matlab/._Example_GlobalFit_Gauss.m
- Supplementary Software 1/GlobLoc/GlobLoc_matlab/GPUmleFit_LM_Globalfit/
- Supplementary Software 1/GlobLoc/GlobLoc_matlab/Example_GlobalFit_4Pi.m
- __MACOSX/Supplementary Software 1/GlobLoc/GlobLoc_matlab/._Example_GlobalFit_4Pi.m
- Supplementary Software 1/GlobLoc/GlobLoc_python/source/CPUmleFit_LM.dll
- __MACOSX/Supplementary Software 1/GlobLoc/GlobLoc_python/source/._CPUmleFit_LM.dll
- Supplementary Software 1/GlobLoc/GlobLoc_python/source/GPUmleFit_LM.dll
- __MACOSX/Supplementary Software 1/GlobLoc/GlobLoc_python/source/._GPUmleFit_LM.dll
- Supplementary Software 1/GlobLoc/GlobLoc_python/source/GPUmleFit_LM_4Pi.dll
- __MACOSX/Supplementary Software 1/GlobLoc/GlobLoc_python/source/._GPUmleFit_LM_4Pi.dll
- Supplementary Software 1/GlobLoc/GlobLoc_python/source/GPUmleFit_LM_MultiChannel.dll
- __MACOSX/Supplementary Software 1/GlobLoc/GlobLoc_python/source/._GPUmleFit_LM_MultiChannel.dll
- Supplementary Software 1/GlobLoc/GlobLoc_python/source/CPUmleFit_LM_4Pi.dll
- __MACOSX/Supplementary Software 1/GlobLoc/GlobLoc_python/source/._CPUmleFit_LM_4Pi.dll
- Supplementary Software 1/GlobLoc/GlobLoc_python/source/CPUmleFit_LM_MultiChannel.dll
- __MACOSX/Supplementary Software 1/GlobLoc/GlobLoc_python/source/._CPUmleFit_LM_MultiChannel.dll
- Supplementary Software 1/GlobLoc/GlobLoc_python/output/output_4pi.png
- __MACOSX/Supplementary Software 1/GlobLoc/GlobLoc_python/output/._output_4pi.png
- Supplementary Software 1/GlobLoc/GlobLoc_python/output/output_psf_sigma.png
- __MACOSX/Supplementary Software 1/GlobLoc/GlobLoc_python/output/._output_psf_sigma.png
- Supplementary Software 1/GlobLoc/GlobLoc_python/output/output_psf_sigma_multi.png
- __MACOSX/Supplementary Software 1/GlobLoc/GlobLoc_python/output/._output_psf_sigma_multi.png
- Supplementary Software 1/GlobLoc/GlobLoc_python/output/output_biplane.png
- __MACOSX/Supplementary Software 1/GlobLoc/GlobLoc_python/output/._output_biplane.png
- Supplementary Software 1/GlobLoc/GlobLoc_matlab/private/simSplinePSF_c.mexw64
- __MACOSX/Supplementary Software 1/GlobLoc/GlobLoc_matlab/private/._simSplinePSF_c.mexw64
- Supplementary Software 1/GlobLoc/GlobLoc_matlab/private/interp3_0.m
- __MACOSX/Supplementary Software 1/GlobLoc/GlobLoc_matlab/private/._interp3_0.m
- Supplementary Software 1/GlobLoc/GlobLoc_matlab/private/GPUmleFit_LM_NoRestrict.mexw64
- __MACOSX/Supplementary Software 1/GlobLoc/GlobLoc_matlab/private/._GPUmleFit_LM_NoRestrict.mexw64
- Supplementary Software 1/GlobLoc/GlobLoc_matlab/private/bsarray.m
- __MACOSX/Supplementary Software 1/GlobLoc/GlobLoc_matlab/private/._bsarray.m
- Supplementary Software 1/GlobLoc/GlobLoc_matlab/private/phifitM.m
- __MACOSX/Supplementary Software 1/GlobLoc/GlobLoc_matlab/private/._phifitM.m
- Supplementary Software 1/GlobLoc/GlobLoc_matlab/private/kernel_DerivativeSpline_v2_finalized.m
- __MACOSX/Supplementary Software 1/GlobLoc/GlobLoc_matlab/private/._kernel_DerivativeSpline_v2_finalized.m
- Supplementary Software 1/GlobLoc/GlobLoc_matlab/private/evalBSpline.m
- __MACOSX/Supplementary Software 1/GlobLoc/GlobLoc_matlab/private/._evalBSpline.m
- Supplementary Software 1/GlobLoc/GlobLoc_matlab/private/rand_arb_cjw.m
- __MACOSX/Supplementary Software 1/GlobLoc/GlobLoc_matlab/private/._rand_arb_cjw.m
- Supplementary Software 1/GlobLoc/GlobLoc_matlab/private/simSplinePSF_call.m
- __MACOSX/Supplementary Software 1/GlobLoc/GlobLoc_matlab/private/._simSplinePSF_call.m
- Supplementary Software 1/GlobLoc/GlobLoc_matlab/private/gencormask.m
- __MACOSX/Supplementary Software 1/GlobLoc/GlobLoc_matlab/private/._gencormask.m
- Supplementary Software 1/GlobLoc/GlobLoc_matlab/private/calculate_CRLB_YL_multichannel_final.m
- __MACOSX/Supplementary Software 1/GlobLoc/GlobLoc_matlab/private/._calculate_CRLB_YL_multichannel_final.m
- Supplementary Software 1/GlobLoc/GlobLoc_matlab/private/Spline3D_interp.m
- __MACOSX/Supplementary Software 1/GlobLoc/GlobLoc_matlab/private/._Spline3D_interp.m
- Supplementary Software 1/GlobLoc/GlobLoc_matlab/private/vectorPSF_4Pi.m
- __MACOSX/Supplementary Software 1/GlobLoc/GlobLoc_matlab/private/._vectorPSF_4Pi.m
- Supplementary Software 1/GlobLoc/GlobLoc_matlab/private/get_zernikefunctions.m
- __MACOSX/Supplementary Software 1/GlobLoc/GlobLoc_matlab/private/._get_zernikefunctions.m
- Supplementary Software 1/GlobLoc/GlobLoc_matlab/private/GPUmleFit_LM_MultiChannel.mexw64
- __MACOSX/Supplementary Software 1/GlobLoc/GlobLoc_matlab/private/._GPUmleFit_LM_MultiChannel.mexw64
- Supplementary Software 1/GlobLoc/GlobLoc_matlab/private/iPALMast_findmom_givenM.m
- __MACOSX/Supplementary Software 1/GlobLoc/GlobLoc_matlab/private/._iPALMast_findmom_givenM.m
- Supplementary Software 1/GlobLoc/GlobLoc_matlab/private/output/
- Supplementary Software 1/GlobLoc/GlobLoc_matlab/private/GPUmleFit_LM_4Pi_v1.mexw64
- __MACOSX/Supplementary Software 1/GlobLoc/GlobLoc_matlab/private/._GPUmleFit_LM_4Pi_v1.mexw64
- Supplementary Software 1/GlobLoc/GlobLoc_matlab/private/symExpFilt.m
- __MACOSX/Supplementary Software 1/GlobLoc/GlobLoc_matlab/private/._symExpFilt.m
- Supplementary Software 1/GlobLoc/GlobLoc_matlab/private/directFilter.m
- __MACOSX/Supplementary Software 1/GlobLoc/GlobLoc_matlab/private/._directFilter.m
- Supplementary Software 1/GlobLoc/GlobLoc_matlab/private/mleFit_LM.m
- __MACOSX/Supplementary Software 1/GlobLoc/GlobLoc_matlab/private/._mleFit_LM.m
- Supplementary Software 1/GlobLoc/GlobLoc_matlab/private/mleFit_LM_globalfit.m
- __MACOSX/Supplementary Software 1/GlobLoc/GlobLoc_matlab/private/._mleFit_LM_globalfit.m
- Supplementary Software 1/GlobLoc/GlobLoc_matlab/private/psfloc.m
- __MACOSX/Supplementary Software 1/GlobLoc/GlobLoc_matlab/private/._psfloc.m
- Supplementary Software 1/GlobLoc/GlobLoc_matlab/private/F_Lxyz_Nup96SNAPAF647_ELYSCF660C_NUP62DY634_WGA_CF680_100p_10ms_EM100_2_Pos0_driftc_photons.mat
- __MACOSX/Supplementary Software 1/GlobLoc/GlobLoc_matlab/private/._F_Lxyz_Nup96SNAPAF647_ELYSCF660C_NUP62DY634_WGA_CF680_100p_10ms_EM100_2_Pos0_driftc_photons.mat
- Supplementary Software 1/GlobLoc/GlobLoc_matlab/private/finitegausspsf.m
- __MACOSX/Supplementary Software 1/GlobLoc/GlobLoc_matlab/private/._finitegausspsf.m
- Supplementary Software 1/GlobLoc/GlobLoc_matlab/private/CPUmleFit_LM_MultiChannel.mexw64
- __MACOSX/Supplementary Software 1/GlobLoc/GlobLoc_matlab/private/._CPUmleFit_LM_MultiChannel.mexw64
- Supplementary Software 1/GlobLoc/GlobLoc_matlab/private/cudart64_80.dll
- __MACOSX/Supplementary Software 1/GlobLoc/GlobLoc_matlab/private/._cudart64_80.dll
- Supplementary Software 1/GlobLoc/GlobLoc_matlab/private/prechirpz.m
- __MACOSX/Supplementary Software 1/GlobLoc/GlobLoc_matlab/private/._prechirpz.m
- Supplementary Software 1/GlobLoc/GlobLoc_matlab/private/CPUmleFit_LM.mexw64
- __MACOSX/Supplementary Software 1/GlobLoc/GlobLoc_matlab/private/._CPUmleFit_LM.mexw64
- Supplementary Software 1/GlobLoc/GlobLoc_matlab/private/getBSplineFiltCoeffs.m
- __MACOSX/Supplementary Software 1/GlobLoc/GlobLoc_matlab/private/._getBSplineFiltCoeffs.m
- Supplementary Software 1/GlobLoc/GlobLoc_matlab/private/iPALM_est_angle.m
- __MACOSX/Supplementary Software 1/GlobLoc/GlobLoc_matlab/private/._iPALM_est_angle.m
- Supplementary Software 1/GlobLoc/GlobLoc_matlab/private/cztfunc.m
- __MACOSX/Supplementary Software 1/GlobLoc/GlobLoc_matlab/private/._cztfunc.m
- Supplementary Software 1/GlobLoc/GlobLoc_matlab/private/CPUmleFit_LM.mexa64
- __MACOSX/Supplementary Software 1/GlobLoc/GlobLoc_matlab/private/._CPUmleFit_LM.mexa64
- Supplementary Software 1/GlobLoc/GlobLoc_matlab/private/computeDelta3Dj_v2.m
- __MACOSX/Supplementary Software 1/GlobLoc/GlobLoc_matlab/private/._computeDelta3Dj_v2.m
- Supplementary Software 1/GlobLoc/GlobLoc_matlab/GPUmleFit_LM_Globalfit/GPUmleFit_LM_Unite/
- Supplementary Software 1/GlobLoc/GlobLoc_matlab/GPUmleFit_LM_Globalfit/GPUmleFit_LM_properties.props
- __MACOSX/Supplementary Software 1/GlobLoc/GlobLoc_matlab/GPUmleFit_LM_Globalfit/._GPUmleFit_LM_properties.props
- Supplementary Software 1/GlobLoc/GlobLoc_matlab/GPUmleFit_LM_Globalfit/GPUmleFit_LM/
- Supplementary Software 1/GlobLoc/GlobLoc_matlab/GPUmleFit_LM_Globalfit/README.md
- __MACOSX/Supplementary Software 1/GlobLoc/GlobLoc_matlab/GPUmleFit_LM_Globalfit/._README.md
- Supplementary Software 1/GlobLoc/GlobLoc_matlab/GPUmleFit_LM_Globalfit/.gitignore
- __MACOSX/Supplementary Software 1/GlobLoc/GlobLoc_matlab/GPUmleFit_LM_Globalfit/._.gitignore
- Supplementary Software 1/GlobLoc/GlobLoc_matlab/GPUmleFit_LM_Globalfit/Lib/
- Supplementary Software 1/GlobLoc/GlobLoc_matlab/GPUmleFit_LM_Globalfit/CPUmleFit_LM_Linux/
- Supplementary Software 1/GlobLoc/GlobLoc_matlab/GPUmleFit_LM_Globalfit/CPUmleFit_LM/
- Supplementary Software 1/GlobLoc/GlobLoc_matlab/GPUmleFit_LM_Globalfit/GPUmleFit_LM_Unite.sln
- __MACOSX/Supplementary Software 1/GlobLoc/GlobLoc_matlab/GPUmleFit_LM_Globalfit/._GPUmleFit_LM_Unite.sln
- Supplementary Software 1/GlobLoc/GlobLoc_matlab/private/output/std_crlb_vec.png
- __MACOSX/Supplementary Software 1/GlobLoc/GlobLoc_matlab/private/output/._std_crlb_vec.png
- Supplementary Software 1/GlobLoc/GlobLoc_matlab/private/output/std_crlb_vec.eps
- __MACOSX/Supplementary Software 1/GlobLoc/GlobLoc_matlab/private/output/._std_crlb_vec.eps
- Supplementary Software 1/GlobLoc/GlobLoc_matlab/GPUmleFit_LM_Globalfit/GPUmleFit_LM_Unite/GPUmleFit_LM_Unite.vcxproj
- __MACOSX/Supplementary Software 1/GlobLoc/GlobLoc_matlab/GPUmleFit_LM_Globalfit/GPUmleFit_LM_Unite/._GPUmleFit_LM_Unite.vcxproj
- Supplementary Software 1/GlobLoc/GlobLoc_matlab/GPUmleFit_LM_Globalfit/GPUmleFit_LM_Unite/GPUmleFit_LM_Unite.vcxproj.filters
- __MACOSX/Supplementary Software 1/GlobLoc/GlobLoc_matlab/GPUmleFit_LM_Globalfit/GPUmleFit_LM_Unite/._GPUmleFit_LM_Unite.vcxproj.filters
- Supplementary Software 1/GlobLoc/GlobLoc_matlab/GPUmleFit_LM_Globalfit/GPUmleFit_LM/GPUmleFit_LM_EMCCD.cu
- __MACOSX/Supplementary Software 1/GlobLoc/GlobLoc_matlab/GPUmleFit_LM_Globalfit/GPUmleFit_LM/._GPUmleFit_LM_EMCCD.cu
- Supplementary Software 1/GlobLoc/GlobLoc_matlab/GPUmleFit_LM_Globalfit/GPUmleFit_LM/matlab.def
- __MACOSX/Supplementary Software 1/GlobLoc/GlobLoc_matlab/GPUmleFit_LM_Globalfit/GPUmleFit_LM/._matlab.def
- Supplementary Software 1/GlobLoc/GlobLoc_matlab/GPUmleFit_LM_Globalfit/GPUmleFit_LM/wrapper.cu
- __MACOSX/Supplementary Software 1/GlobLoc/GlobLoc_matlab/GPUmleFit_LM_Globalfit/GPUmleFit_LM/._wrapper.cu
- Supplementary Software 1/GlobLoc/GlobLoc_matlab/GPUmleFit_LM_Globalfit/GPUmleFit_LM/GPUmleFit_LM_EMCCD.h
- __MACOSX/Supplementary Software 1/GlobLoc/GlobLoc_matlab/GPUmleFit_LM_Globalfit/GPUmleFit_LM/._GPUmleFit_LM_EMCCD.h
- Supplementary Software 1/GlobLoc/GlobLoc_matlab/GPUmleFit_LM_Globalfit/GPUmleFit_LM/GPUmleFit_LM.vcxproj
- __MACOSX/Supplementary Software 1/GlobLoc/GlobLoc_matlab/GPUmleFit_LM_Globalfit/GPUmleFit_LM/._GPUmleFit_LM.vcxproj
- Supplementary Software 1/GlobLoc/GlobLoc_matlab/GPUmleFit_LM_Globalfit/GPUmleFit_LM/mexFunction.cpp
- __MACOSX/Supplementary Software 1/GlobLoc/GlobLoc_matlab/GPUmleFit_LM_Globalfit/GPUmleFit_LM/._mexFunction.cpp
- Supplementary Software 1/GlobLoc/GlobLoc_matlab/GPUmleFit_LM_Globalfit/GPUmleFit_LM/GPUmleFit_LM_sCMOS.h
- __MACOSX/Supplementary Software 1/GlobLoc/GlobLoc_matlab/GPUmleFit_LM_Globalfit/GPUmleFit_LM/._GPUmleFit_LM_sCMOS.h
- Supplementary Software 1/GlobLoc/GlobLoc_matlab/GPUmleFit_LM_Globalfit/GPUmleFit_LM/GPUmleFit_LM.vcxproj.filters
- __MACOSX/Supplementary Software 1/GlobLoc/GlobLoc_matlab/GPUmleFit_LM_Globalfit/GPUmleFit_LM/._GPUmleFit_LM.vcxproj.filters
- Supplementary Software 1/GlobLoc/GlobLoc_matlab/GPUmleFit_LM_Globalfit/GPUmleFit_LM/GPUmleFit_LM_sCMOS.cu
- __MACOSX/Supplementary Software 1/GlobLoc/GlobLoc_matlab/GPUmleFit_LM_Globalfit/GPUmleFit_LM/._GPUmleFit_LM_sCMOS.cu
- Supplementary Software 1/GlobLoc/GlobLoc_matlab/GPUmleFit_LM_Globalfit/GPUmleFit_LM/definitions.h
- __MACOSX/Supplementary Software 1/GlobLoc/GlobLoc_matlab/GPUmleFit_LM_Globalfit/GPUmleFit_LM/._definitions.h
- Supplementary Software 1/GlobLoc/GlobLoc_matlab/GPUmleFit_LM_Globalfit/Lib/GPUgaussLib.cuh
- __MACOSX/Supplementary Software 1/GlobLoc/GlobLoc_matlab/GPUmleFit_LM_Globalfit/Lib/._GPUgaussLib.cuh
- Supplementary Software 1/GlobLoc/GlobLoc_matlab/GPUmleFit_LM_Globalfit/Lib/GPUsplineLib.cuh
- __MACOSX/Supplementary Software 1/GlobLoc/GlobLoc_matlab/GPUmleFit_LM_Globalfit/Lib/._GPUsplineLib.cuh
- Supplementary Software 1/GlobLoc/GlobLoc_matlab/GPUmleFit_LM_Globalfit/Lib/GPUgaussLib.h
- __MACOSX/Supplementary Software 1/GlobLoc/GlobLoc_matlab/GPUmleFit_LM_Globalfit/Lib/._GPUgaussLib.h
- Supplementary Software 1/GlobLoc/GlobLoc_matlab/GPUmleFit_LM_Globalfit/Lib/MatInvLib.h
- __MACOSX/Supplementary Software 1/GlobLoc/GlobLoc_matlab/GPUmleFit_LM_Globalfit/Lib/._MatInvLib.h
- Supplementary Software 1/GlobLoc/GlobLoc_matlab/GPUmleFit_LM_Globalfit/Lib/GPUsplineLib.h
- __MACOSX/Supplementary Software 1/GlobLoc/GlobLoc_matlab/GPUmleFit_LM_Globalfit/Lib/._GPUsplineLib.h
- Supplementary Software 1/GlobLoc/GlobLoc_matlab/GPUmleFit_LM_Globalfit/CPUmleFit_LM_Linux/CPUmleFit_LM.cpp
- __MACOSX/Supplementary Software 1/GlobLoc/GlobLoc_matlab/GPUmleFit_LM_Globalfit/CPUmleFit_LM_Linux/._CPUmleFit_LM.cpp
- Supplementary Software 1/GlobLoc/GlobLoc_matlab/GPUmleFit_LM_Globalfit/CPUmleFit_LM_Linux/CPUgaussLib.cpp
- __MACOSX/Supplementary Software 1/GlobLoc/GlobLoc_matlab/GPUmleFit_LM_Globalfit/CPUmleFit_LM_Linux/._CPUgaussLib.cpp
- Supplementary Software 1/GlobLoc/GlobLoc_matlab/GPUmleFit_LM_Globalfit/CPUmleFit_LM_Linux/CPUsplineLib.h
- __MACOSX/Supplementary Software 1/GlobLoc/GlobLoc_matlab/GPUmleFit_LM_Globalfit/CPUmleFit_LM_Linux/._CPUsplineLib.h
- Supplementary Software 1/GlobLoc/GlobLoc_matlab/GPUmleFit_LM_Globalfit/CPUmleFit_LM_Linux/matlab.def
- __MACOSX/Supplementary Software 1/GlobLoc/GlobLoc_matlab/GPUmleFit_LM_Globalfit/CPUmleFit_LM_Linux/._matlab.def
- Supplementary Software 1/GlobLoc/GlobLoc_matlab/GPUmleFit_LM_Globalfit/CPUmleFit_LM_Linux/CPUmleFit_LM.h
- __MACOSX/Supplementary Software 1/GlobLoc/GlobLoc_matlab/GPUmleFit_LM_Globalfit/CPUmleFit_LM_Linux/._CPUmleFit_LM.h
- Supplementary Software 1/GlobLoc/GlobLoc_matlab/GPUmleFit_LM_Globalfit/CPUmleFit_LM_Linux/CPUsplineLib.cpp
- __MACOSX/Supplementary Software 1/GlobLoc/GlobLoc_matlab/GPUmleFit_LM_Globalfit/CPUmleFit_LM_Linux/._CPUsplineLib.cpp
- Supplementary Software 1/GlobLoc/GlobLoc_matlab/GPUmleFit_LM_Globalfit/CPUmleFit_LM_Linux/mexFunction.cpp
- __MACOSX/Supplementary Software 1/GlobLoc/GlobLoc_matlab/GPUmleFit_LM_Globalfit/CPUmleFit_LM_Linux/._mexFunction.cpp
- Supplementary Software 1/GlobLoc/GlobLoc_matlab/GPUmleFit_LM_Globalfit/CPUmleFit_LM_Linux/MatInvLib.h
- __MACOSX/Supplementary Software 1/GlobLoc/GlobLoc_matlab/GPUmleFit_LM_Globalfit/CPUmleFit_LM_Linux/._MatInvLib.h
- Supplementary Software 1/GlobLoc/GlobLoc_matlab/GPUmleFit_LM_Globalfit/CPUmleFit_LM_Linux/definitions.h
- __MACOSX/Supplementary Software 1/GlobLoc/GlobLoc_matlab/GPUmleFit_LM_Globalfit/CPUmleFit_LM_Linux/._definitions.h
- Supplementary Software 1/GlobLoc/GlobLoc_matlab/GPUmleFit_LM_Globalfit/CPUmleFit_LM_Linux/CPUgaussLib.h
- __MACOSX/Supplementary Software 1/GlobLoc/GlobLoc_matlab/GPUmleFit_LM_Globalfit/CPUmleFit_LM_Linux/._CPUgaussLib.h
- Supplementary Software 1/GlobLoc/GlobLoc_matlab/GPUmleFit_LM_Globalfit/CPUmleFit_LM/CPUmleFit_LM.vcxproj.filters
- __MACOSX/Supplementary Software 1/GlobLoc/GlobLoc_matlab/GPUmleFit_LM_Globalfit/CPUmleFit_LM/._CPUmleFit_LM.vcxproj.filters
- Supplementary Software 1/GlobLoc/GlobLoc_matlab/GPUmleFit_LM_Globalfit/CPUmleFit_LM/erf.cpp
- __MACOSX/Supplementary Software 1/GlobLoc/GlobLoc_matlab/GPUmleFit_LM_Globalfit/CPUmleFit_LM/._erf.cpp
- Supplementary Software 1/GlobLoc/GlobLoc_matlab/GPUmleFit_LM_Globalfit/CPUmleFit_LM/CPUmleFit_LM.cpp
- __MACOSX/Supplementary Software 1/GlobLoc/GlobLoc_matlab/GPUmleFit_LM_Globalfit/CPUmleFit_LM/._CPUmleFit_LM.cpp
- Supplementary Software 1/GlobLoc/GlobLoc_matlab/GPUmleFit_LM_Globalfit/CPUmleFit_LM/CPUgaussLib.cpp
- __MACOSX/Supplementary Software 1/GlobLoc/GlobLoc_matlab/GPUmleFit_LM_Globalfit/CPUmleFit_LM/._CPUgaussLib.cpp
- Supplementary Software 1/GlobLoc/GlobLoc_matlab/GPUmleFit_LM_Globalfit/CPUmleFit_LM/CPUsplineLib.h
- __MACOSX/Supplementary Software 1/GlobLoc/GlobLoc_matlab/GPUmleFit_LM_Globalfit/CPUmleFit_LM/._CPUsplineLib.h
- Supplementary Software 1/GlobLoc/GlobLoc_matlab/GPUmleFit_LM_Globalfit/CPUmleFit_LM/matlab.def
- __MACOSX/Supplementary Software 1/GlobLoc/GlobLoc_matlab/GPUmleFit_LM_Globalfit/CPUmleFit_LM/._matlab.def
- Supplementary Software 1/GlobLoc/GlobLoc_matlab/GPUmleFit_LM_Globalfit/CPUmleFit_LM/CPUmleFit_LM.h
- __MACOSX/Supplementary Software 1/GlobLoc/GlobLoc_matlab/GPUmleFit_LM_Globalfit/CPUmleFit_LM/._CPUmleFit_LM.h
- Supplementary Software 1/GlobLoc/GlobLoc_matlab/GPUmleFit_LM_Globalfit/CPUmleFit_LM/CPUsplineLib.cpp
- __MACOSX/Supplementary Software 1/GlobLoc/GlobLoc_matlab/GPUmleFit_LM_Globalfit/CPUmleFit_LM/._CPUsplineLib.cpp
- Supplementary Software 1/GlobLoc/GlobLoc_matlab/GPUmleFit_LM_Globalfit/CPUmleFit_LM/mexFunction.cpp
- __MACOSX/Supplementary Software 1/GlobLoc/GlobLoc_matlab/GPUmleFit_LM_Globalfit/CPUmleFit_LM/._mexFunction.cpp
- Supplementary Software 1/GlobLoc/GlobLoc_matlab/GPUmleFit_LM_Globalfit/CPUmleFit_LM/CPUmleFit_LM.vcxproj
- __MACOSX/Supplementary Software 1/GlobLoc/GlobLoc_matlab/GPUmleFit_LM_Globalfit/CPUmleFit_LM/._CPUmleFit_LM.vcxproj
- Supplementary Software 1/GlobLoc/GlobLoc_matlab/GPUmleFit_LM_Globalfit/CPUmleFit_LM/MatInvLib.h
- __MACOSX/Supplementary Software 1/GlobLoc/GlobLoc_matlab/GPUmleFit_LM_Globalfit/CPUmleFit_LM/._MatInvLib.h
- Supplementary Software 1/GlobLoc/GlobLoc_matlab/GPUmleFit_LM_Globalfit/CPUmleFit_LM/definitions.h
- __MACOSX/Supplementary Software 1/GlobLoc/GlobLoc_matlab/GPUmleFit_LM_Globalfit/CPUmleFit_LM/._definitions.h
- Supplementary Software 1/GlobLoc/GlobLoc_matlab/GPUmleFit_LM_Globalfit/CPUmleFit_LM/CPUgaussLib.h
- __MACOSX/Supplementary Software 1/GlobLoc/GlobLoc_matlab/GPUmleFit_LM_Globalfit/CPUmleFit_LM/._CPUgaussLib.h
