# Supplementary material for: Global fitting for high-accuracy multi-channel single-molecule localization
Source: Nat Commun. 2022 Jun 6;13:3133. doi: 10.1038/s41467-022-30719-4 (PMC9170706; doi:10.1038/s41467-022-30719-4)
Supplement: Supplementary file 5 — Supplementary Software [file 41467_2022_30719_MOESM5_ESM.zip › Supplementary Software 1/GlobLoc/README.md]

# GlobLoc
 GlobLoc is a graphics processing unit (GPU) based global fitting algorithm with flexible PSF modeling and parameter sharing, to extract maximum information from multi-channel single molecule data. Global fitting can substantially improve the 3D localization precision for biplane and 4Pi SMLM and color assignment for ratiometric multicolor imaging. The fitting speeds achieve ~35,000 fits/s on a standard GPU (NVIDIA RTX3090) for regions of interest (ROI) with a size of 13×13 pixels.

 ![workflow overview](https://user-images.githubusercontent.com/50471267/137846277-c0fe208c-6eff-4f6d-82da-c459f34778cf.jpg)


# Requirements
GlobLoc_matlab
* Matlab R2019a or newer  
  - Curve Fitting Toolbox
  - Optimization Toolbox

* The GPU fitter requires:

  - Microsoft Windows 7 or newer, 64-bit
  - CUDA capable graphics card, minimum Compute Capability 6.1
  - CUDA 10.1 compatible graphics driver (for GeForce products 471.41 or later)

* The CPU version runs on macOS and Microsoft Windows 7 or newer, 64-bit

GlobLoc_python
* python 3.8 or newer  
  > pip install numba

  more details on https://numba.readthedocs.io/en/stable/user/installing.html
  > pip install tqdm

  more details on https://github.com/tqdm/tqdm#installation

* The GPU fitter requires:

  - Microsoft Windows 7 or newer, 64-bit
  - CUDA capable graphics card, minimum Compute Capability 6.1
  - CUDA 10.1 compatible graphics driver (for GeForce products 471.41 or later)

* The CPU version runs on macOS and Microsoft Windows 7 or newer, 64-bit


 # How to run
 GlobLoc_matlab
 ---
 Examples code are avalible in file **Example_GlobalFit_4Pi.m, Example_GlobalFit_biplane.m, Example_GlobalFit_Gauss.m, Example_GlobalFit_Ratiometric.m**. The required test data for the demo code can be found in the folder by following [this link](https://oc.embl.de/index.php/s/bs1ADBsc4t6aiVV). GlobLoc has been fully integrated in fit3Dcspline plugin of [SMAP](https://github.com/jries/SMAP/tree/develop).
 
 GlobLoc_python
 ---
 Examples code are avalible in file **example_4pi.py, example_biplane.py, example_gauss.py, example_ratiometric.py**.The required test data for the demo code can be found in the folder by following [this link](https://www.embl.de/download/ries/globLoc/GlobLoc_testdata_Python.zip). The results of the example can be found in the folder **output**.

  A full instruction guide can be found in the [supplementary material](https://www.biorxiv.org/content/10.1101/2021.09.22.461230v1.supplementary-material)  (**Tutorial of globFit.pdf**) of the [paper](https://www.biorxiv.org/content/10.1101/2021.09.22.461230v1).

# Contact
For any questions / comments about this software, please contact [Li Lab](https://faculty.sustech.edu.cn/liym2019/en/).

# Copyright
Copyright (c) 2021 Li Lab, Southern University of Science and Technology, Shenzhen &Ries Lab, European Molecular Biology Laboratory, Heidelberg.


 # How to cite GlobLoc
If you use Global to process your data, please, cite our [paper](https://www.biorxiv.org/content/10.1101/2021.09.22.461230v1):
  * Yiming Li, Wei Shi, Sheng Liu, Ulf Matti, Decheng Wu, Jonas Ries. Global fitting for high-accuracy multi-channel single-molecule localization. bioRxiv doi: https://doi.org/10.1101/2021.09.22.461230.
