# Supplementary material for: Global fitting for high-accuracy multi-channel single-molecule localization
Source: Nat Commun. 2022 Jun 6;13:3133. doi: 10.1038/s41467-022-30719-4 (PMC9170706; doi:10.1038/s41467-022-30719-4)
Supplement: Supplementary file 5 — Supplementary Software [file 41467_2022_30719_MOESM5_ESM.zip › Supplementary Software 1/GlobLoc/GlobLoc_python/psf2cspline.py]

import numpy as np
from scipy import ndimage
from numba import jit


def psf2cspline_np(psf):
    # calculate A
    A = np.zeros((64, 64))
    for i in range(1, 5):
        dx = (i-1)/3
        for j in range(1, 5):
            dy = (j-1)/3
            for k in range(1, 5):
                dz = (k-1)/3
                for l in range(1, 5):
                    for m in range(1, 5):
                        for n in range(1, 5):
                            A[(i-1)*16+(j-1)*4+k - 1, (l-1)*16+(m-1)*4+n - 1] = dx**(l-1) * dy**(m-1) * dz**(n-1)
    
    # upsample psf with factor of 3
    psf_up = ndimage.zoom(psf, 3.0, mode='grid-constant', grid_mode=True)[1:-1, 1:-1, 1:-1]
    A = np.float32(A)
    coeff = calsplinecoeff(A,psf,psf_up)
    return coeff

@jit(nopython=True)
def calsplinecoeff(A,psf,psf_up):
    # calculate cspline coefficients
    coeff = np.zeros((64, psf.shape[0]-1, psf.shape[1]-1, psf.shape[2]-1))
    for i in range(coeff.shape[1]):
        for j in range(coeff.shape[2]):
            for k in range(coeff.shape[3]):
                temp = psf_up[i*3 : 3*(i+1)+1, j*3 : 3*(j+1)+1, k*3 : 3*(k+1)+1]
                #x = sp.linalg.solve(A, temp.reshape(64))
                x = np.linalg.solve(A,temp.flatten())
                coeff[:, i, j, k] = x

    return coeff
