# Supplementary material for: Global fitting for high-accuracy multi-channel single-molecule localization
Source: Nat Commun. 2022 Jun 6;13:3133. doi: 10.1038/s41467-022-30719-4 (PMC9170706; doi:10.1038/s41467-022-30719-4)
Supplement: Supplementary file 5 — Supplementary Software [file 41467_2022_30719_MOESM5_ESM.zip › Supplementary Software 1/GlobLoc/GlobLoc_matlab/private/kernel_DerivativeSpline_v2_finalized.m]

function [dudt,model] =  kernel_DerivativeSpline_v2_finalized(xc,yc,zc,xsize,ysize,zsize,delta_f,delta_dxf,delta_dyf,delta_dzf,coeff,theta,NV)
dudt = zeros(5,1);
model = 0;
xc = max(xc,0);
xc = min(xc,xsize-1);

yc = max(yc,0);
yc = min(yc,ysize-1);

zc = max(zc,0);
zc = min(zc,zsize-1);

temp = coeff(xc+1,yc+1,zc+1,:);


dudt(1)=-1*theta(4)*sum(delta_dxf.*(temp(:)));
dudt(2)=-1*theta(4)*sum(delta_dyf.*(temp(:)));


dudt(3)=theta(4)*sum(delta_dzf.*(temp(:)));
dudt(4)=sum(delta_f.*(temp(:)));
dudt(5)=1;


model = theta(5)+theta(4)*dudt(4);
