# Supplementary material for: Global fitting for high-accuracy multi-channel single-molecule localization
Source: Nat Commun. 2022 Jun 6;13:3133. doi: 10.1038/s41467-022-30719-4 (PMC9170706; doi:10.1038/s41467-022-30719-4)
Supplement: Supplementary file 5 — Supplementary Software [file 41467_2022_30719_MOESM5_ESM.zip › Supplementary Software 1/GlobLoc/GlobLoc_matlab/private/simSplinePSF_call.m]

function out=simSplinePSF_call(Npixels,coeff,I,bg,cor)
if length(I)~=size(cor,1)
    I=zeros(size(cor,1),1,'single')+I(1);
end
if length(bg)~=size(cor,1)
    bg=zeros(size(cor,1),1,'single')+bg(1);
end
% corh=cor(:,[2 1 3]);
% corh(:,3)=-corh(:,3);
out=simSplinePSF_c(int16(Npixels),single(coeff),single(I),single(bg),single(cor));
% out=permute(out,[2 1 3]);
