# Supplementary material for: Global fitting for high-accuracy multi-channel single-molecule localization
Source: Nat Commun. 2022 Jun 6;13:3133. doi: 10.1038/s41467-022-30719-4 (PMC9170706; doi:10.1038/s41467-022-30719-4)
Supplement: Supplementary file 5 — Supplementary Software [file 41467_2022_30719_MOESM5_ESM.zip › Supplementary Software 1/GlobLoc/GlobLoc_matlab/private/gencormask.m]

% t: vector of frame numbers
% nfs: number of frame per section

function [cormask,fcc] = gencormask(ind,t,nfs)
fn = ceil(single(max(ind))/nfs);
v = [0:fn];
cormask = zeros(size(ind));
fcc = zeros(numel(v)-1,1);
for ii = 1:numel(v)-1
    mask = (ind >= v(ii)*nfs)&(ind < v(ii+1)*nfs);
    cormask(mask) = ii;
    if ~isempty(t)
        fcc(ii) = mean(t(mask));
    else
        fcc = 0;
    end
end
cormask(cormask==0) = ii;
end
