# Supplementary material for: Global fitting for high-accuracy multi-channel single-molecule localization
Source: Nat Commun. 2022 Jun 6;13:3133. doi: 10.1038/s41467-022-30719-4 (PMC9170706; doi:10.1038/s41467-022-30719-4)
Supplement: Supplementary file 5 — Supplementary Software [file 41467_2022_30719_MOESM5_ESM.zip › Supplementary Software 1/GlobLoc/GlobLoc_matlab/private/psfloc.m]

function [P,CRLB,LogL] = psfloc(obj,rois,dx,dy,shared)
data = rois;
data(data<0) = 1e-6;
data = data+obj.BGoffset;
IratioL = zeros(1,1,1,4);
IratioL(1,1,1,:) = obj.Iratio;
bxsz = obj.Boxsize;
numlocs = size(rois,3);
data = data./repmat(IratioL,[bxsz,bxsz,numlocs,1]);

if isempty(obj.Initx)
    zstart = ones(numlocs,1,'single')*[obj.Initz];
    p0 = ones(numlocs,1,'single')*single(obj.InitPhase);
else
    zstart = obj.Initz;
    p0 = obj.InitPhase;
end
sharedA = repmat(shared',[1 numlocs]);
phi0 = obj.Phi0;
phi0A = repmat(phi0',[1 numlocs]);

LogL = ones(numlocs,1,'single')-1e10;
sz0 = size(zstart);
sp0 = size(p0);
iterations = 100;

P = zeros(numlocs,7+3*(6-sum(shared)));
CRLB = zeros(numlocs,6+3*(6-sum(shared)));
fnum = 10000;
[cormask] = gencormask([0:numlocs-1],[],fnum);
Nf = max(cormask);

dTAll = cat(1,reshape(dy',1,4,[]).*shared(1),reshape(dx',1,4,[]).*shared(2),zeros(1,4,numlocs),zeros(1,4,numlocs),repmat(obj.Dz,1,1,numlocs).*1,repmat(obj.Dphi,1,1,numlocs).*1);

if isempty(obj.Initx)
    for p=1:sp0(2)
        for k=1:sz0(2)
            Ph = [];CRLBh=[];LogLh=[];
            for kk = 1:Nf
                mask = cormask==kk;
                [ph,ch, Lh] = GPUmleFit_LM_4Pi_v1(single(data(:,:,mask,:)),uint32(sharedA(:,mask)),iterations,single(obj.IABall),single(dTAll(:,:,mask)),single(phi0A(:,mask)),single(zstart(mask,k)),single(p0(mask,p)));
                Ph = cat(1,Ph,ph);
                CRLBh = cat(1,CRLBh,ch);
                LogLh = cat(1,LogLh,Lh);
                clear GPUmleFit_LM_4Pi_v1
            end
            
            indbetter=LogLh-LogL>1e-4; %copy only everything if LogLh increases by more than rounding error.
            P(indbetter,:)=Ph(indbetter,:);
            CRLB(indbetter,:)=CRLBh(indbetter,:);
            LogL(indbetter)=LogLh(indbetter);
        end
    end
    
else
    
    Ph = [];CRLBh=[];LogLh=[];
    for kk = 1:Nf
        mask = cormask==kk;
        [ph,ch, Lh] = GPUmleFit_LM_4Pi_v1(single(data(:,:,mask,:)),uint32(sharedA(:,mask)),iterations,single(obj.IABall),single(dTAll(:,:,mask)),single(phi0A(:,mask)),single(zstart(mask)),single(p0(mask)),...
            single(obj.Initx(mask)),single(obj.Inity(mask)),single(obj.InitI(mask)),single(obj.Initbg(mask)));
        Ph = cat(1,Ph,ph);
        CRLBh = cat(1,CRLBh,ch);
        LogLh = cat(1,LogLh,Lh);
        clear GPUmleFit_LM_4Pi_v1
    end
    
    P = Ph;
    CRLB = CRLBh;
    LogL = LogLh;
    
end
