# Supplementary material for: Global fitting for high-accuracy multi-channel single-molecule localization
Source: Nat Commun. 2022 Jun 6;13:3133. doi: 10.1038/s41467-022-30719-4 (PMC9170706; doi:10.1038/s41467-022-30719-4)
Supplement: Supplementary file 5 — Supplementary Software [file 41467_2022_30719_MOESM5_ESM.zip › Supplementary Software 1/GlobLoc/GlobLoc_matlab/GPUmleFit_LM_Globalfit/GPUmleFit_LM_Unite.sln]

Microsoft Visual Studio Solution File, Format Version 12.00
# Visual Studio Version 16
VisualStudioVersion = 16.0.29519.87
MinimumVisualStudioVersion = 10.0.40219.1
Project("{8BC9CEB8-8B4A-11D0-8D11-00A0C91BC942}") = "GPUmleFit_LM_MultiChannel", "GPUmleFit_LM\GPUmleFit_LM.vcxproj", "{4B630F09-5B37-4433-8F7A-5867F5BD590E}"
EndProject
Project("{8BC9CEB8-8B4A-11D0-8D11-00A0C91BC942}") = "CPUmleFit_LM_MultiChannel", "CPUmleFit_LM\CPUmleFit_LM.vcxproj", "{9CF9EEFD-F4A3-45D9-B139-F6ACABE552C2}"
EndProject
Project("{2150E333-8FDC-42A3-9474-1A3956D46DE8}") = "Solution Items", "Solution Items", "{CFC56B36-EEF0-462A-AA7D-B5643561CB2C}"
	ProjectSection(SolutionItems) = preProject
		Performance1.psess = Performance1.psess
	EndProjectSection
EndProject
Global
	GlobalSection(SolutionConfigurationPlatforms) = preSolution
		Debug|Win32 = Debug|Win32
		Debug|x64 = Debug|x64
		Release|Win32 = Release|Win32
		Release|x64 = Release|x64
	EndGlobalSection
	GlobalSection(ProjectConfigurationPlatforms) = postSolution
		{4B630F09-5B37-4433-8F7A-5867F5BD590E}.Debug|Win32.ActiveCfg = Debug|Win32
		{4B630F09-5B37-4433-8F7A-5867F5BD590E}.Debug|Win32.Build.0 = Debug|Win32
		{4B630F09-5B37-4433-8F7A-5867F5BD590E}.Debug|x64.ActiveCfg = Debug|x64
		{4B630F09-5B37-4433-8F7A-5867F5BD590E}.Debug|x64.Build.0 = Debug|x64
		{4B630F09-5B37-4433-8F7A-5867F5BD590E}.Release|Win32.ActiveCfg = Release|Win32
		{4B630F09-5B37-4433-8F7A-5867F5BD590E}.Release|Win32.Build.0 = Release|Win32
		{4B630F09-5B37-4433-8F7A-5867F5BD590E}.Release|x64.ActiveCfg = Release|x64
		{4B630F09-5B37-4433-8F7A-5867F5BD590E}.Release|x64.Build.0 = Release|x64
		{9CF9EEFD-F4A3-45D9-B139-F6ACABE552C2}.Debug|Win32.ActiveCfg = Debug|Win32
		{9CF9EEFD-F4A3-45D9-B139-F6ACABE552C2}.Debug|Win32.Build.0 = Debug|Win32
		{9CF9EEFD-F4A3-45D9-B139-F6ACABE552C2}.Debug|x64.ActiveCfg = Debug|x64
		{9CF9EEFD-F4A3-45D9-B139-F6ACABE552C2}.Debug|x64.Build.0 = Debug|x64
		{9CF9EEFD-F4A3-45D9-B139-F6ACABE552C2}.Release|Win32.ActiveCfg = Release|Win32
		{9CF9EEFD-F4A3-45D9-B139-F6ACABE552C2}.Release|Win32.Build.0 = Release|Win32
		{9CF9EEFD-F4A3-45D9-B139-F6ACABE552C2}.Release|x64.ActiveCfg = Release|x64
		{9CF9EEFD-F4A3-45D9-B139-F6ACABE552C2}.Release|x64.Build.0 = Release|x64
	EndGlobalSection
	GlobalSection(SolutionProperties) = preSolution
		HideSolutionNode = FALSE
	EndGlobalSection
	GlobalSection(ExtensibilityGlobals) = postSolution
		SolutionGuid = {B79CBF68-72A3-4C17-B1CC-368AA74F61E1}
	EndGlobalSection
EndGlobal
