# Supplementary material for: Global fitting for high-accuracy multi-channel single-molecule localization
Source: Nat Commun. 2022 Jun 6;13:3133. doi: 10.1038/s41467-022-30719-4 (PMC9170706; doi:10.1038/s41467-022-30719-4)
Supplement: Supplementary file 5 — Supplementary Software [file 41467_2022_30719_MOESM5_ESM.zip › Supplementary Software 1/GlobLoc/GlobLoc_matlab/GPUmleFit_LM_Globalfit/GPUmleFit_LM_Unite/GPUmleFit_LM_Unite.vcxproj.filters]

<?xml version="1.0" encoding="utf-8"?>
<Project ToolsVersion="4.0" xmlns="http://schemas.microsoft.com/developer/msbuild/2003">
  <ItemGroup>
    <Filter Include="Source Files">
      <UniqueIdentifier>{4FC737F1-C7A5-4376-A066-2A32D752A2FF}</UniqueIdentifier>
      <Extensions>cpp;c;cc;cxx;def;odl;idl;hpj;bat;asm;asmx</Extensions>
    </Filter>
    <Filter Include="Header Files">
      <UniqueIdentifier>{93995380-89BD-4b04-88EB-625FBE52EBFB}</UniqueIdentifier>
      <Extensions>h;hpp;hxx;hm;inl;inc;xsd</Extensions>
    </Filter>
    <Filter Include="Resource Files">
      <UniqueIdentifier>{67DA6AB6-F800-4c08-8B7A-83BB121AAD01}</UniqueIdentifier>
      <Extensions>rc;ico;cur;bmp;dlg;rc2;rct;bin;rgs;gif;jpg;jpeg;jpe;resx;tiff;tif;png;wav;mfcribbon-ms</Extensions>
    </Filter>
  </ItemGroup>
</Project>
