# Supplementary material for: Global fitting for high-accuracy multi-channel single-molecule localization
Source: Nat Commun. 2022 Jun 6;13:3133. doi: 10.1038/s41467-022-30719-4 (PMC9170706; doi:10.1038/s41467-022-30719-4)
Supplement: Supplementary file 5 — Supplementary Software [file 41467_2022_30719_MOESM5_ESM.zip › Supplementary Software 1/GlobLoc/GlobLoc_matlab/GPUmleFit_LM_Globalfit/GPUmleFit_LM/GPUmleFit_LM_EMCCD.cu]

#include <stdio.h>
#include <stdlib.h>
#include <string.h>
#include "mex.h"
#include "cuda_runtime.h"
#include "definitions.h"
#include "MatInvLib.h"

#include "GPUsplineLib.cuh"
#include "GPUgaussLib.cuh"
#include "GPUmleFit_LM_EMCCD.h"

//********************************************************************************************************
//global fit GaussFit sigma
__global__ void kernel_MLEFit_sigma_EMCCD_multi(const float *d_data, const float PSFSigma, const float *d_dTAll,const int sz, const int iterations, const int NV, const int noChannels, float *d_Parameters, float *d_CRLBs, float *d_LogLikelihood,const int Nfits, const int*d_shared){
			//float test = 0;
			float M[25*Max_No_Channel*Max_No_Channel]={0},Diag[5*Max_No_Channel]={0},Minv[25*Max_No_Channel*Max_No_Channel]={0};
			int tx = threadIdx.x;
			int bx = blockIdx.x;
			int BlockSize = blockDim.x;
			int ii,jj,kk,ll,l,m,i,j,n;
			//int xstart[Max_No_Channel]={0},ystart[Max_No_Channel]={0},zstart[Max_No_Channel]={0};


			float model[Max_No_Channel]={0},data[Max_No_Channel];
			float Div=0;

			float newTheta[5*Max_No_Channel]={0},oldTheta[5*Max_No_Channel]={0},newThetaAll[5*Max_No_Channel]={0};
			float newLambda = INIT_LAMBDA, oldLambda = INIT_LAMBDA, mu;
			float newUpdate[5*Max_No_Channel] ,oldUpdate[5*Max_No_Channel];
			float maxJump_Init[5*Max_No_Channel]={0},maxJump[5*Max_No_Channel]={0};
			float newDudt[5*Max_No_Channel]={0},newDudtAll[5*Max_No_Channel*Max_No_Channel];

			float newErr = 1e12, oldErr = 1e13;

			int off;
			float jacobian[5*Max_No_Channel]={0};
			float hessian[25*Max_No_Channel*Max_No_Channel]={0};
			float t1[Max_No_Channel]={0}, t2[Max_No_Channel]={0};

			float Nmax;
			/*float xc[Max_No_Channel]={0},yc[Max_No_Channel]={0},zc[Max_No_Channel]={0};
			float delta_f[64*Max_No_Channel]={0},delta_dxf[64*Max_No_Channel]={0},delta_dyf[64*Max_No_Channel]={0},delta_dzf[64*Max_No_Channel]={0};*/
			int errFlag = 0;
			float L[25*Max_No_Channel*Max_No_Channel]={0},U[25*Max_No_Channel*Max_No_Channel]={0};

			//Prevent read/write past end of array
			if ((bx*BlockSize+tx)>=Nfits) return;

			for (i=0;i<NV;i++){
				newUpdate[i]=1e13;
				oldUpdate[i]=1e13;
			}
			//memset(newUpdate,1e13,NV*NV*sizeof(float));
			//memset(oldUpdate,1e13,NV*NV*sizeof(float));
			
			for (i=0;i<noChannels;i++){
				maxJump_Init[0+i*5] = 1.0f;
				maxJump_Init[1+i*5] = 1.0f;
				maxJump_Init[2+i*5] = 100.0f;
				maxJump_Init[3+i*5] = 20.0f;
				maxJump_Init[4+i*5] = 0.5f;
			}

			//copy in data
			const float *s_data[Max_No_Channel];
			const float *dT;
			const int *cshared;
			for (i=0;i<noChannels;i++){
				s_data[i]= d_data+(sz*sz*bx*BlockSize+sz*sz*tx+sz*sz*Nfits*i);
			}
			dT = d_dTAll+ (bx*BlockSize+tx)*5*noChannels*2;
			cshared = d_shared+ (bx*BlockSize+tx)*5;

			//initial values
			for (i=0;i<noChannels;i++){
				kernel_CenterofMass2D(sz, s_data[i], &newTheta[0+5*i], &newTheta[1+5*i]);
				kernel_GaussFMaxMin2D(sz, 1.5, s_data[i], &Nmax, &newTheta[4+5*i]);
				newTheta[4+5*i] = PSFSigma;

				newTheta[2+5*i]= max(0.0, (Nmax-newTheta[3+5*i])*2*pi*PSFSigma*PSFSigma);
				newTheta[3+5*i] = max(newTheta[3+5*i],0.01);

				maxJump_Init[2+5*i] = max(maxJump_Init[2+5*i],newTheta[2+5*i]);
				maxJump_Init[3+5*i] = max(maxJump_Init[3+5*i],newTheta[3+5*i]);
			} 

			// map paramters
			for (i=0;i<5;i++){
				if (cshared[i]==1){
					for (j=1;j<noChannels;j++){
						newTheta[i+j*5]=newTheta[i] * dT[noChannels * 5 + i + j * 5] +dT[i+j*5];
					}
				}
			}

			for (ii=0;ii<5*noChannels;ii++)oldTheta[ii]=newTheta[ii];

			//combine all channel
			n = 0;
			for (i=0;i<5;i++){
				if (cshared[i]==1){
					maxJump[n]=maxJump_Init[i];
					newThetaAll[n]=newTheta[i];
				}
				else
				{
					for (j=0;j<noChannels;j++){
						maxJump[n+j]=maxJump_Init[i+j*5];
						newThetaAll[n+j]=newTheta[i+j*5];
					}
					n = n+j-1;
				}
				n=n+1;
			}

			newErr=0;

			memset(jacobian,0,NV*sizeof(float));
			memset(hessian,0,NV*NV*sizeof(float));
			memset(newDudtAll,0,NV*noChannels*sizeof(float));


			for (ii=0;ii<sz;ii++) for(jj=0;jj<sz;jj++) {
				for (i=0;i<noChannels;i++){
					data[i] = *(s_data[i]+sz*jj+ii);
					kernel_DerivativeGauss2D_sigma(ii,jj,&newTheta[5*i],&newDudt[5*i],&model[i]);
					//s_data[i]= d_data+(sz*sz*bx*BlockSize+sz*sz*tx+sz*sz*Nfits*i);
				}

				n = 0;
				for (i=0;i<5;i++){
					if (cshared[i]==1){
						for (j=0;j<noChannels;j++){
							newDudtAll[n+j*NV]=newDudt[i+j*5] * dT[noChannels * 5 + i + j * 5];
						}	
					}
					else
					{
						for (j=0;j<noChannels;j++){
							newDudtAll[n+j+j*NV]=newDudt[i+j*5];
						}
						n = n+j-1;
					}
					n++;
				}

				for (i=0;i<noChannels;i++){ 
					if (data[i]>0)
						newErr = newErr + 2*((model[i]-data[i])-data[i]*log(model[i]/data[i]));
					else
					{
						newErr = newErr + 2*model[i];
						data[i] = 0;
					}
					t1[i] =1-data[i]/model[i];
					t2[i] = data[i]/pow(model[i],2);
				}

				for (l=0;l<NV;l++){
					for (i=0;i<noChannels;i++){ 
						jacobian[l]+=t1[i]*newDudtAll[l+i*NV];
					}
				}

				for (l=0;l<NV;l++) for(m=l;m<NV;m++) {
					for (i=0;i<noChannels;i++){ 
						hessian[l*NV+m] +=t2[i]*newDudtAll[l+i*NV]*newDudtAll[m+i*NV];
					}
					hessian[m*NV+l] = hessian[l*NV+m];
				}
			}
			
			for (kk=0;kk<iterations;kk++) {//main iterative loop

				if(abs((newErr-oldErr)/newErr)<TOLERANCE){
					//newStatus = CONVERGED;
					break;
				}
				else{
					if(newErr>ACCEPTANCE*oldErr){
						//copy Fitdata
						for (ii=0;ii<5*noChannels;ii++)newTheta[ii]=oldTheta[ii];
						for (i=0;i<NV;i++){
							newUpdate[i]=oldUpdate[i];
						}
						newLambda = oldLambda;
						newErr = oldErr;
						mu = max( (1 + newLambda*SCALE_UP)/(1 + newLambda),1.3f);         
						newLambda = SCALE_UP*newLambda;
					}
					else if(newErr<oldErr&&errFlag==0){
						newLambda = SCALE_DOWN*newLambda;
						mu = 1+newLambda;
					}


					for (i=0;i<NV;i++){
						hessian[i*NV+i]=hessian[i*NV+i]*mu;
					}
					memset(L,0,NV*NV*sizeof(float));
					memset(U,0,NV*NV*sizeof(float));
					errFlag = kernel_cholesky(hessian,NV,L,U);
					if (errFlag ==0){
						for (ii=0;ii<5*noChannels;ii++)oldTheta[ii]=newTheta[ii];
						for (i=0;i<NV;i++){
							oldUpdate[i] = newUpdate[i];
						}
						oldLambda = newLambda;
						oldErr=newErr;

						kernel_luEvaluate(L,U,jacobian,NV,newUpdate);	
						
						//updateFitParameters
						for (ll=0;ll<NV;ll++){
							if (newUpdate[ll]/oldUpdate[ll]< -0.5f){
								maxJump[ll] = maxJump[ll]*0.5;
								
							}
							//test = oldUpdate[1];
							newUpdate[ll] = newUpdate[ll]/(1+fabs(newUpdate[ll]/maxJump[ll]));
							newThetaAll[ll] = newThetaAll[ll]-newUpdate[ll];
						}
						
						n=0;
						for (i=0;i<5;i++){
							if (cshared[i]==1){
								switch (i){
								case 0:
								case 1:
									/*newThetaAll[n]=max(newThetaAll[n],(float(sz)-1)/2-sz/4.0);
									newThetaAll[n] = min(newThetaAll[n],(float(sz)-1)/2+sz/4.0);*/
	/*								test = 1;*/
									break;
								case 2:
									/*newThetaAll[n]=max(newThetaAll[n],0.0);
									newThetaAll[n]=min(newThetaAll[n],float(spline_zsize));*/
									newThetaAll[n]=max(newThetaAll[n],1.0);
									break;
								case 3:
									/*newThetaAll[n]=max(newThetaAll[n],1.0);*/
									newThetaAll[n]=max(newThetaAll[n],0.01);
									break;
								case 4:
									//newThetaAll[n]=max(newThetaAll[n],0.01);
									newThetaAll[n]=max(newThetaAll[n],0.5);
									newThetaAll[n]=min(newThetaAll[n],sz/2.0f);
									/*newTheta[4] = max(newTheta[4],0.5);
									newTheta[4] = min(newTheta[4],sz/2.0f);*/
									
									break;
								}
								for (j=0;j<noChannels;j++){
									newTheta[i+5*j]=newThetaAll[n] * dT[noChannels * 5 + i + j * 5] +dT[i+j*5];
								}
							}

							else
							{
								for (j=0;j<noChannels;j++){
									switch (i){
									case 0:
									case 1:

										/*newThetaAll[n+j]=max(newThetaAll[n+j],(float(sz)-1)/2-sz/4.0);
										newThetaAll[n+j] = min(newThetaAll[n+j],(float(sz)-1)/2+sz/4.0);*/


										break;
									case 2:

										/*newThetaAll[n+j]=max(newThetaAll[n+j],0.0);
										newThetaAll[n+j]=min(newThetaAll[n+j],float(spline_zsize));*/
										newThetaAll[n+j]=max(newThetaAll[n+j],1.0);

										break;
									case 3:

										/*newThetaAll[n+j]=max(newThetaAll[n+j],1.0);*/
										newThetaAll[n+j]=max(newThetaAll[n+j],0.01);
										break;
									case 4:
										//newThetaAll[n+j]=max(newThetaAll[n+j],0.01);

										newThetaAll[n+j]=max(newThetaAll[n+j],0.5);
										newThetaAll[n+j]=min(newThetaAll[n+j],sz/2.0f);

										break;
									}
									newTheta[i+5*j]=newThetaAll[n+j]+dT[i+j*5];
								}
								n = n+j-1;
							}
							n = n+1;
						}


						//prepare for next iteration
						newErr=0;

						memset(jacobian,0,NV*sizeof(float));
						memset(hessian,0,NV*NV*sizeof(float));
						memset(newDudtAll,0,NV*noChannels*sizeof(float));

						for (ii=0;ii<sz;ii++) for(jj=0;jj<sz;jj++) {
							for (i=0;i<noChannels;i++){
								data[i] = *(s_data[i]+sz*jj+ii);
								kernel_DerivativeGauss2D_sigma(ii,jj,&newTheta[5*i],&newDudt[5*i],&model[i]);
							}

							n = 0;
							for (i=0;i<5;i++){
								if (cshared[i]==1){
									for (j=0;j<noChannels;j++){
										newDudtAll[n+j*NV]=newDudt[i+j*5] * dT[noChannels * 5 + i + j * 5];
									}	
								}
								else
								{
									for (j=0;j<noChannels;j++){
										newDudtAll[n+j+j*NV]=newDudt[i+j*5];
									}
									n = n+j-1;
								}
								n++;
							}

							for (i=0;i<noChannels;i++){ 
								if (data[i]>0)
									newErr = newErr + 2*((model[i]-data[i])-data[i]*log(model[i]/data[i]));
								else
								{
									newErr = newErr + 2*model[i];
									data[i] = 0;
								}
								t1[i] =1-data[i]/model[i];
								t2[i] = data[i]/pow(model[i],2);
							}

							for (l=0;l<NV;l++){
								for (i=0;i<noChannels;i++){ 
									jacobian[l]+=t1[i]*newDudtAll[l+i*NV];
								}
							}

							for (l=0;l<NV;l++) for(m=l;m<NV;m++) {
								for (i=0;i<noChannels;i++){ 
									hessian[l*NV+m] +=t2[i]*newDudtAll[l+i*NV]*newDudtAll[m+i*NV];
								}
								hessian[m*NV+l] = hessian[l*NV+m];
							}
						}
					}
					else
					{
						mu = max( (1 + newLambda*SCALE_UP)/(1 + newLambda),1.3f);         
						newLambda = SCALE_UP*newLambda;
					}
				}
			}

			//output iteration time
			d_Parameters[Nfits*NV+BlockSize*bx+tx]=kk;
			/*d_Parameters[Nfits*(NV+1)+BlockSize*bx+tx]=maxJump[0];
			d_Parameters[Nfits*(NV+2)+BlockSize*bx+tx]=maxJump[1];
			d_Parameters[Nfits*(NV+3)+BlockSize*bx+tx]=maxJump[2];
			d_Parameters[Nfits*(NV+4)+BlockSize*bx+tx]=maxJump[3];
			d_Parameters[Nfits*(NV+5)+BlockSize*bx+tx]=maxJump[4];
			d_Parameters[Nfits*(NV+6)+BlockSize*bx+tx]=maxJump[5];
			d_Parameters[Nfits*(NV+7)+BlockSize*bx+tx]=maxJump[6];*/
			//d_Parameters[Nfits*(NV+4)+BlockSize*bx+tx]=maxJump[3];


			// Calculating the CRLB and LogLikelihood
			Div=0.0;
			
			for (ii=0;ii<sz;ii++) for(jj=0;jj<sz;jj++) {
				for (i=0;i<noChannels;i++){
					data[i] = *(s_data[i]+sz*jj+ii);
					kernel_DerivativeGauss2D_sigma(ii,jj,&newTheta[5*i],&newDudt[5*i],&model[i]);
				}

				n = 0;
				for (i=0;i<5;i++){
					if (cshared[i]==1){
						for (j=0;j<noChannels;j++){
							newDudtAll[n+j*NV]=newDudt[i+j*5] * dT[noChannels * 5 + i + j * 5];
						}	
					}
					else
					{
						for (j=0;j<noChannels;j++){
							newDudtAll[n+j+j*NV]=newDudt[i+j*5];
						}
						n = n+j-1;
					}
					n++;
				}

				//Building the Fisher Information Matrix
				for (kk=0;kk<NV;kk++)for (ll=kk;ll<NV;ll++){
					for (j=0;j<noChannels;j++){
						M[kk*NV+ll]+= newDudtAll[ll+j*NV]*newDudtAll[kk+j*NV]/model[j];
					}
					M[ll*NV+kk]=M[kk*NV+ll];
				}
        
				//LogLikelyhood
				for(i=0;i<noChannels;i++){
				if (model[i]>0)
					if (data[i]>0)Div+=data[i]*log(model[i])-model[i]-data[i]*log(data[i])+data[i];
					else
						Div+=-model[i];
				}
			}
			// Matrix inverse (CRLB=F^-1) and output assigments
			kernel_MatInvN(M, Minv, Diag, NV);

			/*n = 0;
			for (i=0;i<5;i++){
				if (cshared[i]!=1)
				{
					for (j=0;j<noChannels;j++){
						newThetaAll[n+j]=newThetaAll[n+j]+dT[i+j*5];
					}
					n = n+j-1;
				}
				n=n+1;
			}*/

			//write to global arrays
			for (kk=0;kk<NV;kk++) d_Parameters[Nfits*kk+BlockSize*bx+tx]=newThetaAll[kk];
			for (kk=0;kk<NV;kk++) d_CRLBs[Nfits*kk+BlockSize*bx+tx]=Diag[kk];
			//d_LogLikelihood[BlockSize*bx+tx] = newUpdate[0];
			d_LogLikelihood[BlockSize*bx+tx] = Div;
			//d_LogLikelihood[BlockSize*bx+tx] = 1;


			return;


}


//********************************************************************************************************
//global fit splinefit
__global__ void kernel_splineMLEFit_z_EMCCD_multi(const float *d_data,const float *d_coeff, const float *d_dTAll, const int spline_xsize, const int spline_ysize, const int spline_zsize, const int sz, const int iterations, 
        const int NV, const int noChannels, float *d_Parameters, float *d_CRLBs, float *d_LogLikelihood,float *d_initZall, const int Nfits, const int *d_shared){
			//float test = 0;
			float M[25*Max_No_Channel*Max_No_Channel]={0},Diag[5*Max_No_Channel]={0},Minv[25*Max_No_Channel*Max_No_Channel]={0};
			int tx = threadIdx.x;
			int bx = blockIdx.x;
			int BlockSize = blockDim.x;
			int ii,jj,kk,ll,l,m,i,j,n;
			int xstart[Max_No_Channel]={0},ystart[Max_No_Channel]={0},zstart[Max_No_Channel]={0};


			float model[Max_No_Channel]={0},data[Max_No_Channel];
			float Div=0;

			float newTheta[5*Max_No_Channel]={0},oldTheta[5*Max_No_Channel]={0},newThetaAll[5*Max_No_Channel]={0};
			float newLambda = INIT_LAMBDA, oldLambda = INIT_LAMBDA, mu;
			float newUpdate[5*Max_No_Channel] ,oldUpdate[5*Max_No_Channel];
			float maxJump_Init[5*Max_No_Channel]={0},maxJump[5*Max_No_Channel]={0};
			float newDudt[5*Max_No_Channel]={0},newDudtAll[5*Max_No_Channel*Max_No_Channel];

			float newErr = 1e12, oldErr = 1e13;

			int off;
			float jacobian[5*Max_No_Channel]={0};
			float hessian[25*Max_No_Channel*Max_No_Channel]={0};
			float t1[Max_No_Channel]={0}, t2[Max_No_Channel]={0};

			float Nmax;
			float xc[Max_No_Channel]={0},yc[Max_No_Channel]={0},zc[Max_No_Channel]={0};
			float delta_f[64*Max_No_Channel]={0},delta_dxf[64*Max_No_Channel]={0},delta_dyf[64*Max_No_Channel]={0},delta_dzf[64*Max_No_Channel]={0};
			int errFlag = 0;
			float L[25*Max_No_Channel*Max_No_Channel]={0},U[25*Max_No_Channel*Max_No_Channel]={0};

			//Prevent read/write past end of array
			if ((bx*BlockSize+tx)>=Nfits) return;

			for (i=0;i<NV;i++){
				newUpdate[i]=1e13;
				oldUpdate[i]=1e13;
			}
			//memset(newUpdate,1e13,NV*NV*sizeof(float));
			//memset(oldUpdate,1e13,NV*NV*sizeof(float));
			
			for (i=0;i<noChannels;i++){
				maxJump_Init[0+i*5] = 1.0f;
				maxJump_Init[1+i*5] = 1.0f;
				maxJump_Init[2+i*5] = spline_zsize/5.0f;
				maxJump_Init[3+i*5] = 100.0f;
				maxJump_Init[4+i*5] = 20.0f;
			}


			//copy in data
			const float *s_data[Max_No_Channel];
			const float *dT;
			const int *cshared;
			for (i=0;i<noChannels;i++){
				s_data[i]= d_data+(sz*sz*bx*BlockSize+sz*sz*tx+sz*sz*Nfits*i);
			}
			dT = d_dTAll+ (bx*BlockSize+tx)*5*noChannels*2;
			cshared = d_shared+ (bx*BlockSize+tx)*5;
			float initZ = d_initZall[bx * BlockSize + tx];

			//initial values
			for (i=0;i<noChannels;i++){
				kernel_CenterofMass2D(sz, s_data[i], &newTheta[0+5*i], &newTheta[1+5*i]);
				kernel_GaussFMaxMin2D(sz, 1.5, s_data[i], &Nmax, &newTheta[4+5*i]);
				newTheta[2+5*i] = initZ;

				newTheta[3+5*i]= (Nmax-newTheta[3+5*i])/d_coeff[(int)(spline_zsize/2)*(spline_xsize*spline_ysize)+(int)(spline_ysize/2)*spline_xsize+(int)(spline_xsize/2)+i*spline_xsize*spline_ysize*spline_zsize*64]*4;
				newTheta[4+5*i] = max(newTheta[4+5*i],0.01);

				//maxJump_Init[3+5*i] = max(maxJump_Init[3+5*i],newTheta[3+5*i]);

				maxJump_Init[3 + 5 * i] = max(maxJump_Init[3 + 5 * i], newTheta[3 + 5 * i] );
				maxJump_Init[4 + 5 * i] = max(maxJump_Init[4 + 5 * i], newTheta[4 + 5 * i] );

				//maxJump_Init[3+5*i] = max(maxJump_Init[3+5*i],newTheta[3+5*i]/dT[noChannels * 5 + 3 + i * 5]);

				//maxJump_Init[4+5*i] = max(maxJump_Init[4+5*i],newTheta[4+5*i] / dT[noChannels * 5 + 4 + i * 5]);
			} 

			// map paramters
			for (i=0;i<5;i++){
				if (cshared[i]==1){
					for (j=1;j<noChannels;j++){
						newTheta[i+j*5]=newTheta[i]*dT[noChannels*5+i+j*5]+dT[i+j*5];
					}
				}
			}

			for (ii=0;ii<5*noChannels;ii++)oldTheta[ii]=newTheta[ii];

			//combine all channel
			n = 0;
			for (i=0;i<5;i++){
				if (cshared[i]==1){
					maxJump[n]=maxJump_Init[i];
					newThetaAll[n]=newTheta[i];
				}
				else
				{
					for (j=0;j<noChannels;j++){
						maxJump[n+j]=maxJump_Init[i+j*5];
						newThetaAll[n + j] = newTheta[i + j * 5];
						//newThetaAll[n+j]=newTheta[i+j*5]/ dT[noChannels * 5 + i + j * 5]- dT[i + j * 5];
					}
					n = n+j-1;
				}
				n=n+1;
			}
			


			//prepare values for iteration
			off = (int)((float(spline_xsize)+1.0-float(sz))/2);

			for (i=0;i<noChannels;i++){ 
				xc[i] = -1.0*((newTheta[0+5*i]-float(sz)/2)+0.5);
				yc[i] = -1.0*((newTheta[1+5*i]-float(sz)/2)+0.5);

				xstart[i] = floor(xc[i]);
				xc[i] = xc[i]-xstart[i];

				ystart[i] = floor(yc[i]);
				yc[i] = yc[i]-ystart[i];

				//zstart = floor(newTheta[4]);
				zstart[i] = floor(newTheta[2+5*i]);
				zc[i] = newTheta[2+5*i] -zstart[i];
			}

			newErr=0;

			memset(jacobian,0,NV*sizeof(float));
			memset(hessian,0,NV*NV*sizeof(float));
			//memset(newDudtAll,0,NV*noChannels*sizeof(float));
			memset(newDudtAll, 0, NV* noChannels* noChannels * sizeof(float));

			for (i=0;i<noChannels;i++){ 
				kernel_computeDelta3D(xc[i], yc[i], zc[i], &delta_f[64*i], &delta_dxf[64*i], &delta_dyf[64*i], &delta_dzf[64*i]);
			}

			for (ii=0;ii<sz;ii++) for(jj=0;jj<sz;jj++) {
				for (i=0;i<noChannels;i++){
					data[i] = *(s_data[i]+sz*jj+ii);
					kernel_DerivativeSpline_multiChannel(ii+xstart[i]+off,jj+ystart[i]+off,zstart[i],spline_xsize,spline_ysize,spline_zsize,&delta_f[64*i],&delta_dxf[64*i],&delta_dyf[64*i],&delta_dzf[64*i],&d_coeff[spline_xsize*spline_ysize*spline_zsize*64*i],&newTheta[5*i],&newDudt[5*i],&model[i]);
					//s_data[i]= d_data+(sz*sz*bx*BlockSize+sz*sz*tx+sz*sz*Nfits*i);
				}

				n = 0;
				for (i=0;i<5;i++){
					if (cshared[i]==1){
						for (j=0;j<noChannels;j++){
							//newDudtAll[n+j*NV]=newDudt[i+j*5];
							newDudtAll[n + j * NV] = newDudt[i + j * 5] * dT[noChannels * 5 + i + j * 5];	
						}	
					}
					else
					{
						for (j=0;j<noChannels;j++){
							newDudtAll[n + j + j * NV] = newDudt[i + j * 5];
							//newDudtAll[n+j+j*NV]=newDudt[i+j*5] * dT[noChannels * 5 + i + j * 5];
						}
						n = n+j-1;
					}
					n++;
				}

				for (i=0;i<noChannels;i++){ 
					if (data[i]>0)
						newErr = newErr + 2*((model[i]-data[i])-data[i]*log(model[i]/data[i]));
					else
					{
						newErr = newErr + 2*model[i];
						data[i] = 0;
					}
					t1[i] =1-data[i]/model[i];
					t2[i] = data[i]/pow(model[i],2);
				}

				for (l=0;l<NV;l++){
					for (i=0;i<noChannels;i++){ 
						jacobian[l]+=t1[i]*newDudtAll[l+i*NV];
					}
				}

				for (l=0;l<NV;l++) for(m=l;m<NV;m++) {
					for (i=0;i<noChannels;i++){ 
						hessian[l*NV+m] +=t2[i]*newDudtAll[l+i*NV]*newDudtAll[m+i*NV];
					}
					hessian[m*NV+l] = hessian[l*NV+m];
				}
			}
			
			for (kk=0;kk<iterations;kk++) {//main iterative loop

				if(abs((newErr-oldErr)/newErr)<TOLERANCE){
					//newStatus = CONVERGED;
					break;
				}
				else{
					if(newErr>ACCEPTANCE*oldErr){
						//copy Fitdata
						for (ii=0;ii<5*noChannels;ii++)newTheta[ii]=oldTheta[ii];
						for (i=0;i<NV;i++){
							newUpdate[i]=oldUpdate[i];
						}
						newLambda = oldLambda;
						newErr = oldErr;
						mu = max( (1 + newLambda*SCALE_UP)/(1 + newLambda),1.3f);         
						newLambda = SCALE_UP*newLambda;
					}
					else if(newErr<oldErr&&errFlag==0){
						newLambda = SCALE_DOWN*newLambda;
						mu = 1+newLambda;
					}


					for (i=0;i<NV;i++){
						hessian[i*NV+i]=hessian[i*NV+i]*mu;
					}
					memset(L,0,NV*NV*sizeof(float));
					memset(U,0,NV*NV*sizeof(float));
					errFlag = kernel_cholesky(hessian,NV,L,U);
					if (errFlag ==0){
						for (ii=0;ii<5*noChannels;ii++)oldTheta[ii]=newTheta[ii];
						for (i=0;i<NV;i++){
							oldUpdate[i] = newUpdate[i];
						}
						oldLambda = newLambda;
						oldErr=newErr;

						kernel_luEvaluate(L,U,jacobian,NV,newUpdate);	
						
						//updateFitParameters
						for (ll=0;ll<NV;ll++){
							if (newUpdate[ll]/oldUpdate[ll]< -0.5f){
								maxJump[ll] = maxJump[ll]*0.5;
								
							}
							//test = oldUpdate[1];
							newUpdate[ll] = newUpdate[ll]/(1+fabs(newUpdate[ll]/maxJump[ll]));
							newThetaAll[ll] = newThetaAll[ll]-newUpdate[ll];
						}
						
						n=0;
						for (i=0;i<5;i++){
							if (cshared[i]==1){
								switch (i){
								case 0:
								case 1:
									/*newThetaAll[n]=max(newThetaAll[n],(float(sz)-1)/2-sz/4.0);
									newThetaAll[n] = min(newThetaAll[n],(float(sz)-1)/2+sz/4.0);*/
	/*								test = 1;*/
									break;
								case 2:
									newThetaAll[n]=max(newThetaAll[n],0.0);
									newThetaAll[n]=min(newThetaAll[n],float(spline_zsize));
									break;
								case 3:
									newThetaAll[n]=max(newThetaAll[n],1.0);
									break;
								case 4:
									newThetaAll[n]=max(newThetaAll[n],0.01);
									break;
								}
								for (j=0;j<noChannels;j++){
									//newTheta[i+5*j]=newThetaAll[n]+dT[i+j*5];
									newTheta[i + 5 * j] = newThetaAll[n] * dT[noChannels * 5 + i + j * 5] + dT[i + j * 5];
									//newTheta[i + j * 5] = newTheta[i] * dT[noChannels * 5 + i + j * 5] + dT[i + j * 5];


								}
							}

							else
							{
								for (j=0;j<noChannels;j++){
									switch (i){
									case 0:
									case 1:

										/*newThetaAll[n+j]=max(newThetaAll[n+j],(float(sz)-1)/2-sz/4.0);
										newThetaAll[n+j] = min(newThetaAll[n+j],(float(sz)-1)/2+sz/4.0);*/


										break;
									case 2:
										/*newThetaAll[n]=max(newThetaAll[n],0.0);
										newThetaAll[n]=min(newThetaAll[n],float(spline_zsize));*/

										newThetaAll[n+j]=max(newThetaAll[n+j],0.0);
										newThetaAll[n+j]=min(newThetaAll[n+j],float(spline_zsize));

										break;
									case 3:
										/*newThetaAll[n]=max(newThetaAll[n],1.0);*/

										newThetaAll[n+j]=max(newThetaAll[n+j],1.0);
										break;
									case 4:
										/*newThetaAll[n]=max(newThetaAll[n],0.01);*/

										newThetaAll[n+j]=max(newThetaAll[n+j],0.01);
										break;
									}
									newTheta[i+5*j]=newThetaAll[n+j]+dT[i+j*5];
									//newTheta[i + 5 * j] = newThetaAll[n + j] * dT[noChannels * 5 + i + j * 5] + dT[i + j * 5];
									//newTheta[i + 5 * j] = newThetaAll[n] * dT[noChannels * 5 + i + j * 5] + dT[i + j * 5];

								}
								n = n+j-1;
							}
							n = n+1;
						}


						//prepare for next iteration
						for (i=0;i<noChannels;i++){ 
							xc[i] = -1.0*((newTheta[0+5*i]-float(sz)/2)+0.5);
							yc[i] = -1.0*((newTheta[1+5*i]-float(sz)/2)+0.5);

							xstart[i] = floor(xc[i]);
							xc[i] = xc[i]-xstart[i];

							ystart[i] = floor(yc[i]);
							yc[i] = yc[i]-ystart[i];

							//zstart = floor(newTheta[4]);
							zstart[i] = floor(newTheta[2+5*i]);
							zc[i] = newTheta[2+5*i] -zstart[i];
						}

						newErr=0;

						memset(jacobian,0,NV*sizeof(float));
						memset(hessian,0,NV*NV*sizeof(float));
						memset(newDudtAll,0,NV*noChannels*sizeof(float));

						for (i=0;i<noChannels;i++){ 
							kernel_computeDelta3D(xc[i], yc[i], zc[i], &delta_f[64*i], &delta_dxf[64*i], &delta_dyf[64*i], &delta_dzf[64*i]);
						}


						for (ii=0;ii<sz;ii++) for(jj=0;jj<sz;jj++) {
							for (i=0;i<noChannels;i++){
								data[i] = *(s_data[i]+sz*jj+ii);
								kernel_DerivativeSpline_multiChannel(ii+xstart[i]+off,jj+ystart[i]+off,zstart[i],spline_xsize,spline_ysize,spline_zsize,&delta_f[64*i],&delta_dxf[64*i],&delta_dyf[64*i],&delta_dzf[64*i],&d_coeff[spline_xsize*spline_ysize*spline_zsize*64*i],&newTheta[5*i],&newDudt[5*i],&model[i]);
								//s_data[i]= d_data+(sz*sz*bx*BlockSize+sz*sz*tx+sz*sz*Nfits*i);
							}

							n = 0;
							for (i=0;i<5;i++){
								if (cshared[i]==1){
									for (j=0;j<noChannels;j++){
										//newDudtAll[n+j*NV]=newDudt[i+j*5];
										newDudtAll[n + j * NV] = newDudt[i + j * 5] * dT[noChannels * 5 + i + j * 5];
									}	
								}
								else
								{
									for (j=0;j<noChannels;j++){
										newDudtAll[n+j+j*NV]=newDudt[i+j*5];
									}
									n = n+j-1;
								}
								n++;
							}

							for (i=0;i<noChannels;i++){ 
								if (data[i]>0)
									newErr = newErr + 2*((model[i]-data[i])-data[i]*log(model[i]/data[i]));
								else
								{
									newErr = newErr + 2*model[i];
									data[i] = 0;
								}
								t1[i] =1-data[i]/model[i];
								t2[i] = data[i]/pow(model[i],2);
							}

							for (l=0;l<NV;l++){
								for (i=0;i<noChannels;i++){ 
									jacobian[l]+=t1[i]*newDudtAll[l+i*NV];
								}
							}

							for (l=0;l<NV;l++) for(m=l;m<NV;m++) {
								for (i=0;i<noChannels;i++){ 
									hessian[l*NV+m] +=t2[i]*newDudtAll[l+i*NV]*newDudtAll[m+i*NV];
								}
								hessian[m*NV+l] = hessian[l*NV+m];
							}
						}
					}
					else
					{
						mu = max( (1 + newLambda*SCALE_UP)/(1 + newLambda),1.3f);         
						newLambda = SCALE_UP*newLambda;
					}
				}
			}

			//output iteration time
			d_Parameters[Nfits*NV+BlockSize*bx+tx]=kk;
			/*d_Parameters[Nfits*(NV+1)+BlockSize*bx+tx]=maxJump[0];
			d_Parameters[Nfits*(NV+2)+BlockSize*bx+tx]=maxJump[1];
			d_Parameters[Nfits*(NV+3)+BlockSize*bx+tx]=maxJump[2];
			d_Parameters[Nfits*(NV+4)+BlockSize*bx+tx]=maxJump[3];
			d_Parameters[Nfits*(NV+5)+BlockSize*bx+tx]=maxJump[4];
			d_Parameters[Nfits*(NV+6)+BlockSize*bx+tx]=maxJump[5];
			d_Parameters[Nfits*(NV+7)+BlockSize*bx+tx]=maxJump[6];*/
			//d_Parameters[Nfits*(NV+4)+BlockSize*bx+tx]=maxJump[3];


			// Calculating the CRLB and LogLikelihood
			Div=0.0;
			for (i=0;i<noChannels;i++){ 
				xc[i] = -1.0*((newTheta[0+5*i]-float(sz)/2)+0.5);
				yc[i] = -1.0*((newTheta[1+5*i]-float(sz)/2)+0.5);

				xstart[i] = floor(xc[i]);
				xc[i] = xc[i]-xstart[i];

				ystart[i] = floor(yc[i]);
				yc[i] = yc[i]-ystart[i];

				//zstart = floor(newTheta[4]);
				zstart[i] = floor(newTheta[2+5*i]);
				zc[i] = newTheta[2+5*i] -zstart[i];
			}


			for (i=0;i<noChannels;i++){ 
				kernel_computeDelta3D(xc[i], yc[i], zc[i], &delta_f[64*i], &delta_dxf[64*i], &delta_dyf[64*i], &delta_dzf[64*i]);
			}

			for (ii=0;ii<sz;ii++) for(jj=0;jj<sz;jj++) {
				for (i=0;i<noChannels;i++){
					data[i] = *(s_data[i]+sz*jj+ii);
					kernel_DerivativeSpline_multiChannel(ii+xstart[i]+off,jj+ystart[i]+off,zstart[i],spline_xsize,spline_ysize,spline_zsize,&delta_f[64*i],&delta_dxf[64*i],&delta_dyf[64*i],&delta_dzf[64*i],&d_coeff[spline_xsize*spline_ysize*spline_zsize*64*i],&newTheta[5*i],&newDudt[5*i],&model[i]);
					//s_data[i]= d_data+(sz*sz*bx*BlockSize+sz*sz*tx+sz*sz*Nfits*i);
				}

				n = 0;
				for (i=0;i<5;i++){
					if (cshared[i]==1){
						for (j=0;j<noChannels;j++){
							//newDudtAll[n+j*NV]=newDudt[i+j*5];
							newDudtAll[n + j * NV] = newDudt[i + j * 5] * dT[noChannels * 5 + i + j * 5];
						}	
					}
					else
					{
						for (j=0;j<noChannels;j++){
							newDudtAll[n+j+j*NV]=newDudt[i+j*5];
						}
						n = n+j-1;
					}
					n++;
				}

				//Building the Fisher Information Matrix
				for (kk=0;kk<NV;kk++)for (ll=kk;ll<NV;ll++){
					for (j=0;j<noChannels;j++){
						M[kk*NV+ll]+= newDudtAll[ll+j*NV]*newDudtAll[kk+j*NV]/model[j];
					}
					M[ll*NV+kk]=M[kk*NV+ll];
				}
        
				//LogLikelyhood
				for(i=0;i<noChannels;i++){
				if (model[i]>0)
					if (data[i]>0)Div+=data[i]*log(model[i])-model[i]-data[i]*log(data[i])+data[i];
					else
						Div+=-model[i];
				}
			}
			// Matrix inverse (CRLB=F^-1) and output assigments
			kernel_MatInvN(M, Minv, Diag, NV);

			/*n = 0;
			for (i=0;i<5;i++){
				if (cshared[i]!=1)
				{
					for (j=0;j<noChannels;j++){
						newThetaAll[n+j]=newThetaAll[n+j]+dT[i+j*5];
					}
					n = n+j-1;
				}
				n=n+1;
			}*/

			//write to global arrays
			for (kk=0;kk<NV;kk++) d_Parameters[Nfits*kk+BlockSize*bx+tx]=newThetaAll[kk];
			for (kk=0;kk<NV;kk++) d_CRLBs[Nfits*kk+BlockSize*bx+tx]=Diag[kk];
			//d_LogLikelihood[BlockSize*bx+tx] = newUpdate[0];
			d_LogLikelihood[BlockSize*bx+tx] = Div;
			//d_LogLikelihood[BlockSize*bx+tx] = 1;


			return;


}
