# Supplementary material for: Global fitting for high-accuracy multi-channel single-molecule localization
Source: Nat Commun. 2022 Jun 6;13:3133. doi: 10.1038/s41467-022-30719-4 (PMC9170706; doi:10.1038/s41467-022-30719-4)
Supplement: Supplementary file 5 — Supplementary Software [file 41467_2022_30719_MOESM5_ESM.zip › Supplementary Software 1/GlobLoc/GlobLoc_matlab/GPUmleFit_LM_Globalfit/GPUmleFit_LM/GPUmleFit_LM.vcxproj]

<?xml version="1.0" encoding="utf-8"?>
<Project DefaultTargets="Build" ToolsVersion="4.0" xmlns="http://schemas.microsoft.com/developer/msbuild/2003">
  <ItemGroup Label="ProjectConfigurations">
    <ProjectConfiguration Include="Debug|Win32">
      <Configuration>Debug</Configuration>
      <Platform>Win32</Platform>
    </ProjectConfiguration>
    <ProjectConfiguration Include="Debug|x64">
      <Configuration>Debug</Configuration>
      <Platform>x64</Platform>
    </ProjectConfiguration>
    <ProjectConfiguration Include="Release|Win32">
      <Configuration>Release</Configuration>
      <Platform>Win32</Platform>
    </ProjectConfiguration>
    <ProjectConfiguration Include="Release|x64">
      <Configuration>Release</Configuration>
      <Platform>x64</Platform>
    </ProjectConfiguration>
  </ItemGroup>
  <PropertyGroup Label="Globals">
    <ProjectGuid>{4B630F09-5B37-4433-8F7A-5867F5BD590E}</ProjectGuid>
    <RootNamespace>GPUmleFit_LM</RootNamespace>
    <ProjectName>GPUmleFit_LM_MultiChannel</ProjectName>
    <WindowsTargetPlatformVersion>10.0</WindowsTargetPlatformVersion>
  </PropertyGroup>
  <Import Project="$(VCTargetsPath)\Microsoft.Cpp.Default.props" />
  <PropertyGroup Condition="'$(Configuration)|$(Platform)'=='Debug|Win32'" Label="Configuration">
    <ConfigurationType>Application</ConfigurationType>
    <UseDebugLibraries>true</UseDebugLibraries>
    <CharacterSet>MultiByte</CharacterSet>
    <PlatformToolset>v142</PlatformToolset>
  </PropertyGroup>
  <PropertyGroup Condition="'$(Configuration)|$(Platform)'=='Debug|x64'" Label="Configuration">
    <ConfigurationType>Application</ConfigurationType>
    <UseDebugLibraries>true</UseDebugLibraries>
    <CharacterSet>MultiByte</CharacterSet>
    <PlatformToolset>v142</PlatformToolset>
  </PropertyGroup>
  <PropertyGroup Condition="'$(Configuration)|$(Platform)'=='Release|Win32'" Label="Configuration">
    <ConfigurationType>Application</ConfigurationType>
    <UseDebugLibraries>false</UseDebugLibraries>
    <WholeProgramOptimization>true</WholeProgramOptimization>
    <CharacterSet>MultiByte</CharacterSet>
    <PlatformToolset>v142</PlatformToolset>
  </PropertyGroup>
  <PropertyGroup Condition="'$(Configuration)|$(Platform)'=='Release|x64'" Label="Configuration">
    <ConfigurationType>DynamicLibrary</ConfigurationType>
    <UseDebugLibraries>false</UseDebugLibraries>
    <WholeProgramOptimization>true</WholeProgramOptimization>
    <CharacterSet>Unicode</CharacterSet>
    <PlatformToolset>v142</PlatformToolset>
  </PropertyGroup>
  <Import Project="$(VCTargetsPath)\Microsoft.Cpp.props" />
  <ImportGroup Label="ExtensionSettings">
    <Import Project="$(VCTargetsPath)\BuildCustomizations\CUDA 11.3.props" />
  </ImportGroup>
  <ImportGroup Label="PropertySheets" Condition="'$(Configuration)|$(Platform)'=='Debug|Win32'">
    <Import Project="$(UserRootDir)\Microsoft.Cpp.$(Platform).user.props" Condition="exists('$(UserRootDir)\Microsoft.Cpp.$(Platform).user.props')" Label="LocalAppDataPlatform" />
  </ImportGroup>
  <ImportGroup Condition="'$(Configuration)|$(Platform)'=='Debug|x64'" Label="PropertySheets">
    <Import Project="$(UserRootDir)\Microsoft.Cpp.$(Platform).user.props" Condition="exists('$(UserRootDir)\Microsoft.Cpp.$(Platform).user.props')" Label="LocalAppDataPlatform" />
  </ImportGroup>
  <ImportGroup Label="PropertySheets" Condition="'$(Configuration)|$(Platform)'=='Release|Win32'">
    <Import Project="$(UserRootDir)\Microsoft.Cpp.$(Platform).user.props" Condition="exists('$(UserRootDir)\Microsoft.Cpp.$(Platform).user.props')" Label="LocalAppDataPlatform" />
  </ImportGroup>
  <ImportGroup Condition="'$(Configuration)|$(Platform)'=='Release|x64'" Label="PropertySheets">
    <Import Project="$(UserRootDir)\Microsoft.Cpp.$(Platform).user.props" Condition="exists('$(UserRootDir)\Microsoft.Cpp.$(Platform).user.props')" Label="LocalAppDataPlatform" />
    <Import Project="..\GPUmleFit_LM_properties.props" />
  </ImportGroup>
  <PropertyGroup Label="UserMacros" />
  <PropertyGroup Condition="'$(Configuration)|$(Platform)'=='Release|x64'">
    <TargetExt>.mexw64</TargetExt>
    <IncludePath>$(VCInstallDir)include;$(VCInstallDir)atlmfc\include;$(WindowsSdkDir)include;$(FrameworkSDKDir)\include;$(CUDA_INC_PATH);$(NVSDKCOMPUTE_ROOT)\C\common\inc;C:\Program Files\MATLAB\R2019a\extern\include;$(IncludePath);$(ProjectDir);$(SolutionDir)\Lib</IncludePath>
    <LibraryPath>$(VCInstallDir)lib\amd64;$(VCInstallDir)atlmfc\lib\amd64;$(WindowsSdkDir)lib\x64;C:\Program Files\MATLAB\R2019a\extern\lib\win64\microsoft;$(CUDA_LIB_PATH);$(NVSDKCOMPUTE_ROOT)\C\common\lib;$(LibraryPath)</LibraryPath>
  </PropertyGroup>
  <ItemDefinitionGroup Condition="'$(Configuration)|$(Platform)'=='Debug|Win32'">
    <ClCompile>
      <WarningLevel>Level3</WarningLevel>
      <Optimization>Disabled</Optimization>
    </ClCompile>
    <Link>
      <GenerateDebugInformation>true</GenerateDebugInformation>
    </Link>
  </ItemDefinitionGroup>
  <ItemDefinitionGroup Condition="'$(Configuration)|$(Platform)'=='Debug|x64'">
    <ClCompile>
      <WarningLevel>Level3</WarningLevel>
      <Optimization>Disabled</Optimization>
    </ClCompile>
    <Link>
      <GenerateDebugInformation>true</GenerateDebugInformation>
    </Link>
  </ItemDefinitionGroup>
  <ItemDefinitionGroup Condition="'$(Configuration)|$(Platform)'=='Release|Win32'">
    <ClCompile>
      <WarningLevel>Level3</WarningLevel>
      <Optimization>MaxSpeed</Optimization>
      <FunctionLevelLinking>true</FunctionLevelLinking>
      <IntrinsicFunctions>true</IntrinsicFunctions>
    </ClCompile>
    <Link>
      <GenerateDebugInformation>true</GenerateDebugInformation>
      <EnableCOMDATFolding>true</EnableCOMDATFolding>
      <OptimizeReferences>true</OptimizeReferences>
    </Link>
  </ItemDefinitionGroup>
  <ItemDefinitionGroup Condition="'$(Configuration)|$(Platform)'=='Release|x64'">
    <ClCompile>
      <WarningLevel>Level3</WarningLevel>
      <Optimization>MaxSpeed</Optimization>
      <FunctionLevelLinking>true</FunctionLevelLinking>
      <IntrinsicFunctions>true</IntrinsicFunctions>
    </ClCompile>
    <Link>
      <GenerateDebugInformation>true</GenerateDebugInformation>
      <EnableCOMDATFolding>true</EnableCOMDATFolding>
      <OptimizeReferences>true</OptimizeReferences>
      <AdditionalDependencies>cudart.lib;libmex.lib;libmat.lib;libmx.lib;kernel32.lib;user32.lib;gdi32.lib;winspool.lib;comdlg32.lib;advapi32.lib;shell32.lib;ole32.lib;oleaut32.lib;uuid.lib;odbc32.lib;odbccp32.lib;%(AdditionalDependencies)</AdditionalDependencies>
      <ModuleDefinitionFile>matlab.def</ModuleDefinitionFile>
    </Link>
    <CudaCompile>
      <CodeGeneration>
      </CodeGeneration>
    </CudaCompile>
  </ItemDefinitionGroup>
  <ItemGroup>
    <CudaCompile Include="GPUmleFit_LM_EMCCD.cu" />
    <CudaCompile Include="GPUmleFit_LM_sCMOS.cu" />
    <CudaCompile Include="wrapper.cu" />
  </ItemGroup>
  <ItemGroup>
    <ClInclude Include="..\..\GPUmleFit_LM_Unite\Lib\GPUgaussLib.cuh" />
    <ClInclude Include="..\..\GPUmleFit_LM_Unite\Lib\GPUgaussLib.h" />
    <ClInclude Include="..\..\GPUmleFit_LM_Unite\Lib\MatInvLib.h" />
    <ClInclude Include="..\Lib\GPUsplineLib.cuh" />
    <ClInclude Include="..\Lib\GPUsplineLib.h" />
    <ClInclude Include="definitions.h" />
    <ClInclude Include="GPUmleFit_LM_EMCCD.h" />
    <ClInclude Include="GPUmleFit_LM_sCMOS.h" />
  </ItemGroup>
  <ItemGroup>
    <None Include="matlab.def" />
  </ItemGroup>
  <ItemGroup>
    <ClCompile Include="mexFunction.cpp" />
  </ItemGroup>
  <Import Project="$(VCTargetsPath)\Microsoft.Cpp.targets" />
  <ImportGroup Label="ExtensionTargets">
    <Import Project="$(VCTargetsPath)\BuildCustomizations\CUDA 11.3.targets" />
  </ImportGroup>
</Project>
