# Supplementary material for: Global fitting for high-accuracy multi-channel single-molecule localization
Source: Nat Commun. 2022 Jun 6;13:3133. doi: 10.1038/s41467-022-30719-4 (PMC9170706; doi:10.1038/s41467-022-30719-4)
Supplement: Supplementary file 5 — Supplementary Software [file 41467_2022_30719_MOESM5_ESM.zip › Supplementary Software 1/GlobLoc/GlobLoc_matlab/GPUmleFit_LM_Globalfit/GPUmleFit_LM/GPUmleFit_LM_sCMOS.h]

/*!
 * \file GPUmleFit_LM_sCMOS.h
 //author Yiming Li
//date 20170301
 * \brief Prototypes for the actual Cuda kernels.  
 */


#include "definitions.h"
#ifndef GPUMLEFIT_LM_SCMOS_H
#define GPUMLEFIT_LM_SCMOS_H
__global__ void kernel_splineMLEFit_z_sCMOS_multi(const float* d_data, const float* d_coeff, const float* d_dTAll, const int spline_xsize, const int spline_ysize, const int spline_zsize, const int sz, const int iterations,
	const int NV, const int noChannels, float* d_Parameters, float* d_CRLBs, float* d_LogLikelihood, float* initZ, const int Nfits, const int* d_shared, const float* d_varim);

__global__ void kernel_MLEFit_sigma_sCMOS_multi(const float* d_data, const float PSFSigma, const float* d_dTAll, const int sz, const int iterations,
	const int NV, const int noChannels, float* d_Parameters, float* d_CRLBs, float* d_LogLikelihood, const int Nfits, const int* d_shared, const float* d_varim);

#endif
