# Supplementary material for: Global fitting for high-accuracy multi-channel single-molecule localization
Source: Nat Commun. 2022 Jun 6;13:3133. doi: 10.1038/s41467-022-30719-4 (PMC9170706; doi:10.1038/s41467-022-30719-4)
Supplement: Supplementary file 5 — Supplementary Software [file 41467_2022_30719_MOESM5_ESM.zip › Supplementary Software 1/GlobLoc/GlobLoc_matlab/GPUmleFit_LM_Globalfit/GPUmleFit_LM/definitions.h]

/*!
 * \file definitions.h
//author Yiming Li
//date 20170301
 * \brief The constants used throughout the project. 
 */
#ifndef DEFINITIONS_H
#define DEFINITIONS_H

#define BSZ 64			//!< max number of threads per block 
#define MEM 3872        //3872		11616//!< shared 
#define IMSZ 11			//!< not used
#define IMSZBIG 21		//!< maximum fitting window size
#define NK 128			//!< number of blocks to run in each kernel
#define pi 3.141592f	//!< ensure a consistent value for pi
#define NV_P 4			//!< number of fitting parameters for MLEfit (x,y,bg,I)
#define NV_PS 5			//!< number of fitting parameters for MLEFit_sigma (x,y,bg,I,Sigma)
#define NV_PZ 5			//!< not used (x,y,bg,I,z)
#define NV_PS2 6		//!< number of fitting parameters for MLEFit_sigmaxy (x,y,bg,I,Sx,Sy)
#define NV_PSP 5
//#define _DEBUG 1

#define TOLERANCE 1e-6f
#define INIT_ERR 1e13
#define INIT_LAMBDA 0.1f
#define SCALE_UP 10
#define SCALE_DOWN 0.1f
#define ACCEPTANCE 1.5f

#define BLOCK_MAX_SIZE 512
#define Max_No_Channel 2

#endif
