# Supplementary material for: Global fitting for high-accuracy multi-channel single-molecule localization
Source: Nat Commun. 2022 Jun 6;13:3133. doi: 10.1038/s41467-022-30719-4 (PMC9170706; doi:10.1038/s41467-022-30719-4)
Supplement: Supplementary file 5 — Supplementary Software [file 41467_2022_30719_MOESM5_ESM.zip › Supplementary Software 1/GlobLoc/GlobLoc_matlab/GPUmleFit_LM_Globalfit/Lib/GPUgaussLib.cuh]

/*!
 * \file GPUgaussLib.cuh
//author Yiming Li
//date 20170301
 * \brief This contains the definitions for all the cuda device functions.
 */

// Derivative for Gaussian were adopt from Keith Lidke
//"Fast, single-molecule localization that achieves theoretically minimum uncertainty." 
//C. Simth, N. Joseph, B. Rieger & K. Lidke. Nat. Methods, 7, 373, 2010
#include "GPUgaussLib.h"
#include "definitions.h"

//	 /f$ \frac{1}{2}(erf((ii-x+frac{1}{2})*sqrt(\frac{1}{2}\sigma^2}))-erf((ii-x-frac{1}{2})*sqrt(\frac{1}{2}\sigma^2})))) /f$

//*******************************************************************************************
__device__ inline float kernel_IntGauss1D(const int ii, const float x, const float sigma) {
	/*! 
	 * \brief /f$ \frac{1}{2} /f$
	 * \param ii ???
	 * \param x ???
	 * \param sigma sigma value of the PSF
	 * \return float
	 */
	const float norm=1.0f/2.0f/sigma/sigma;
    return 1.0f/2.0f*(erf((ii-x+0.5f)*sqrt(norm))-erf((ii-x-0.5f)*sqrt(norm)));
}

//*******************************************************************************************
__device__ inline float kernel_alpha(const float z, const float Ax, const float Bx, const float d){
	/*! 
	 * \brief compute coefficient for alpha
	 * \param z ???
	 * \param Ax ???
	 * \param Bx ???
	 * \param d ???
	 * \return float alpha value
	 */
	
	return 1.0f+pow(z/d, 2)+Ax*pow(z/d, 3)+Bx*pow(z/d, 4);
}

//*******************************************************************************************
__device__ inline float kernel_dalphadz(const float z, const float Ax, const float Bx, const float d){
	/*! 
	 * \brief compute first derivative for alpha in relation to z
	 * \param z ???
	 * \param Ax ???
	 * \param Bx ???
	 * \param d ???
	 * \return float alpha value
	 */
    return (2.0f*z/(d*d) + 3.0f*Ax*pow(z, 2)/(d*d*d)+4.0f*Bx*pow(z, 3)/pow(d, 4));
}

//*******************************************************************************************
__device__ inline float kernel_d2alphadz2(const float z, const float Ax, const float Bx, const float d){
	/*! 
	 * \brief compute second derivative for alpha in relation to z
	 * \param z ???
	 * \param Ax ???
	 * \param Bx ???
	 * \param d ???
	 * \return float alpha value
	 */
    return (2.0f/(d*d) + 6.0f*Ax*z/(d*d*d)+12.0f*Bx*pow(z, 2)/pow(d, 4));
}

//*******************************************************************************************
__device__ inline void kernel_DerivativeIntGauss1D(const int ii, const float x, const float sigma, const float N,
        const float PSFy, float *dudt, float *d2udt2) {
	/*! 
	 * \brief compute the derivative of the 1D gaussian
	 * \param ii ???
	 * \param x ???
	 * \param sigma ???
	 * \param N ???
	 * \param PSFy ???
	 * \param dudt ???
	 * \param d2udt2 ???
	 */    
    float a, b;
    a = exp(-1.0f/2.0f*pow(((ii+0.5f-x)/sigma), 2.0f));
    b = exp(-1.0f/2.0f*pow((ii-0.5f-x)/sigma, 2.0f));
    
    *dudt = -N/sqrt(2.0f*pi)/sigma*(a-b)*PSFy;
    
    if (d2udt2)
        *d2udt2 =-N/sqrt(2.0f*pi)/pow(sigma, 3)*((ii+0.5f-x)*a-(ii-0.5f-x)*b)*PSFy;
}

//*******************************************************************************************
__device__ inline void kernel_DerivativeIntGauss1DSigma(const int ii, const float x, 
        const float Sx, const float N, const float PSFy, float *dudt, float *d2udt2) {
	/*! 
	 * \brief compute the derivative of the 1D gaussian
	 * \param ii ???
	 * \param x ???
	 * \param Sx ???
	 * \param N ???
	 * \param PSFy ???
	 * \param dudt ???
	 * \param d2udt2 ???
	 */    
    
    float ax, bx;
    
    ax = exp(-1.0f/2.0f*pow(((ii+0.5f-x)/Sx), 2.0f));
    bx = exp(-1.0f/2.0f*pow((ii-0.5f-x)/Sx, 2.0f)); 
    *dudt = -N/sqrt(2.0f*pi)/Sx/Sx*(ax*(ii-x+0.5f)-bx*(ii-x-0.5f))*PSFy;
    
    if (d2udt2)
        *d2udt2 =-2.0f/Sx*dudt[0]-N/sqrt(2.0f*pi)/pow(Sx, 5)*(ax*pow((ii-x+0.5f), 3)-bx*pow((ii-x-0.5f), 3))*PSFy;
}

//*******************************************************************************************
__device__ inline void kernel_DerivativeIntGauss2DSigma(const int ii, const int jj, const float x, const float y,
        const float S, const float N, const float PSFx, const float PSFy, float *dudt, float *d2udt2) {
	/*! 
	 * \brief compute the derivative of the 2D gaussian
	 * \param ii ???
	 * \param jj ???
	 * \param x ???
	 * \param y ???
	 * \param S ???
	 * \param N ???
	 * \param PSFx ???
	 * \param PSFy ???
	 * \param dudt ???
	 * \param d2udt2 ???
	 */    
    
    float dSx, dSy, ddSx, ddSy;
    
    kernel_DerivativeIntGauss1DSigma(ii,x,S,N,PSFy,&dSx,&ddSx);
    kernel_DerivativeIntGauss1DSigma(jj,y,S,N,PSFx,&dSy,&ddSy);
   
    *dudt    = dSx+dSy;
    if (d2udt2) *d2udt2 =ddSx+ddSy;
    
}


//*******************************************************************************************
__device__ inline void kernel_CenterofMass2D(const int sz, const float *data, float *x, float *y) {
	/*!
	 * \brief compute the 2D center of mass of a subregion
	 * \param sz nxn size of the subregion
	 * \param data subregion to search
	 * \param x x coordinate to return
	 * \param y y coordinate to return
	 */
    float tmpx=0.0f;
    float tmpy=0.0f;
    float tmpsum=0.0f;
    int ii, jj;
    
    for (ii=0;ii<sz;ii++) for(jj=0;jj<sz;jj++) {
        tmpx+=data[sz*jj+ii]*ii;
        tmpy+=data[sz*jj+ii]*jj;
        tmpsum+=data[sz*jj+ii];
    }
    *x=tmpx/tmpsum;
    *y=tmpy/tmpsum;
}

//*******************************************************************************************
__device__ inline void kernel_GaussFMaxMin2D(const int sz, const float sigma, const float * data, float *MaxN, float *MinBG) {
    /*!
	 * \brief returns filtered min and pixels of a given subregion
	 * \param sz nxn size of the subregion
	 * \param sigma used in filter calculation
	 * \param data the subregion to search
	 * \param MaxN maximum pixel value
	 * \param MinBG minimum background value
	 */
    int ii, jj, kk, ll;
    //float filteredpixel=0, sum=0;
    *MaxN=0.0f;
    *MinBG=10e10f; //big
    
    float norm=1.0f/2.0f/sigma/sigma;
    //loop over all pixels
    for (kk=0;kk<sz;kk++) for (ll=0;ll<sz;ll++){
        //filteredpixel=0.0f;
        //sum=0.0f;
        //for (ii=0;ii<sz;ii++) for(jj=0;jj<sz;jj++){
        //    filteredpixel+=exp(-pow((float)(ii-kk), 2)*norm)*exp(-pow((float)(ll-jj), 2)*norm)*data[ii*sz+jj];
        //    sum+=exp(-pow((float)(ii-kk), 2)*norm)*exp(-pow((float)(ll-jj), 2)*norm);
        //}
        //filteredpixel/=sum;
        //
        //*MaxN=max(*MaxN, filteredpixel);
        //*MinBG=min(*MinBG, filteredpixel);
		*MaxN=max(*MaxN, data[kk*sz+ll]);
        *MinBG=min(*MinBG, data[kk*sz+ll]);
    }
}


////**********************************************************************************************************************
//
//__device__ inline void kernel_DerivativeGauss2D(int ii, int jj, float* theta, float *dudt, float *model) {
//	float PSFx, float PSFy;
//	PSFx=kernel_IntGauss1D(ii, theta[0], theta[4]);
//	PSFy=kernel_IntGauss1D(jj, theta[1], theta[4]);
//	*model=theta[3]+theta[2]*PSFx*PSFy;
//	kernel_DerivativeIntGauss1D(ii, theta[0], theta[4], theta[2], PSFy, &dudt[0],NULL);
//	kernel_DerivativeIntGauss1D(jj, theta[1], theta[4], theta[2], PSFx, &dudt[1],NULL);
//	kernel_DerivativeIntGauss2DSigma(ii, jj,  theta[0], theta[1], theta[4], theta[2], PSFx, PSFy, &dudt[4],NULL);
//	dudt[2] = PSFx*PSFy;
//	dudt[3] = 1.0f;
//
//}


//**********************************************************************************************************************

__device__ inline void kernel_DerivativeGauss2D(int ii, int jj, float PSFSigma,float* theta, float *dudt, float *model) {
	float PSFx, PSFy;
	PSFx=kernel_IntGauss1D(ii, theta[0], PSFSigma);
	PSFy=kernel_IntGauss1D(jj, theta[1], PSFSigma);

	*model=theta[3]+theta[2]*PSFx*PSFy;

	//calculating derivatives
	kernel_DerivativeIntGauss1D(ii, theta[0], PSFSigma, theta[2], PSFy, &dudt[0], NULL);
	kernel_DerivativeIntGauss1D(jj, theta[1], PSFSigma, theta[2], PSFx, &dudt[1], NULL);
	dudt[2] = PSFx*PSFy;
	dudt[3] = 1.0f;
}


//**********************************************************************************************************************

__device__ inline void kernel_DerivativeGauss2D_sigma(int ii, int jj, float* theta, float *dudt, float *model) {
	float PSFx, PSFy;
	PSFx=kernel_IntGauss1D(ii, theta[0], theta[4]);
	PSFy=kernel_IntGauss1D(jj, theta[1], theta[4]);
	*model=theta[3]+theta[2]*PSFx*PSFy;
	kernel_DerivativeIntGauss1D(ii, theta[0], theta[4], theta[2], PSFy, &dudt[0],NULL);
	kernel_DerivativeIntGauss1D(jj, theta[1], theta[4], theta[2], PSFx, &dudt[1],NULL);
	kernel_DerivativeIntGauss2DSigma(ii, jj,  theta[0], theta[1], theta[4], theta[2], PSFx, PSFy, &dudt[4],NULL);
	dudt[2] = PSFx*PSFy;
	dudt[3] = 1.0f;
}

//*******************************************************************************************
__device__ inline void kernel_DerivativeIntGauss2Dz(const int ii, const int jj, const float *theta,
	const float PSFSigma_x, const float PSFSigma_y, const float Ax, const float Ay, 
	const float Bx, const float By, const float gamma, const float d, float *pPSFx, float *pPSFy, float *dudt, float *d2udt2,float *model) {
		/*! 
		* \brief compute the derivative of the 2D gaussian
		* \param ii ???
		* \param jj ???
		* \param theta ???
		* \param PSFSigma_x ???
		* \param PSFSigma_y ???
		* \param Ax ???
		* \param Ay ???
		* \param Bx ???
		* \param By ???
		* \param gamma ???
		* \param d ???
		* \param pPSFx ???
		* \param pPSFy ???
		* \param dudt ???
		* \param d2udt2 ???
		*/    

		float Sx, Sy, dSx, dSy, ddSx, ddSy, dSdzx, dSdzy,ddSddzx,ddSddzy;
		float z, PSFx, PSFy,alphax,alphay,ddx,ddy;
		float dSdalpha_x,dSdalpha_y,d2Sdalpha2_x,d2Sdalpha2_y;
		z=theta[4];

		alphax  = kernel_alpha(z-gamma, Ax, Bx, d);
		alphay  = kernel_alpha(z+gamma, Ay, By, d);

		Sx=PSFSigma_x*sqrt(alphax);
		Sy=PSFSigma_y*sqrt(alphay);

		PSFx=kernel_IntGauss1D(ii, theta[0], Sx);
		PSFy=kernel_IntGauss1D(jj, theta[1], Sy);
		*pPSFx=PSFx;
		*pPSFy=PSFy;

		kernel_DerivativeIntGauss1D(ii, theta[0], Sx, theta[2], PSFy, &dudt[0], &ddx);
		kernel_DerivativeIntGauss1D(jj, theta[1], Sy, theta[2], PSFx, &dudt[1], &ddy);
		kernel_DerivativeIntGauss1DSigma(ii, theta[0], Sx, theta[2], PSFy, &dSx, &ddSx);
		kernel_DerivativeIntGauss1DSigma(jj, theta[1], Sy, theta[2], PSFx, &dSy, &ddSy);

		dSdalpha_x=PSFSigma_x/2.0f/sqrt(alphax);
		dSdalpha_y=PSFSigma_y/2.0f/sqrt(alphay);

		dSdzx  = dSdalpha_x*kernel_dalphadz(z-gamma, Ax, Bx, d); 
		dSdzy  = dSdalpha_y*kernel_dalphadz(z+gamma, Ay, By, d);
		dudt[4] = dSx*dSdzx+dSy*dSdzy;

		dudt[2] = PSFx*PSFy;
		dudt[3] = 1.0f;

		*model=theta[3]+theta[2]*PSFx*PSFy;
		if (d2udt2){
			d2udt2[0] =ddx;
			d2udt2[1] =ddy;

			d2Sdalpha2_x=-PSFSigma_x/4.0f/pow(alphax,1.5f);
			d2Sdalpha2_y=-PSFSigma_y/4.0f/pow(alphay,1.5f);

			ddSddzx  = d2Sdalpha2_x*pow(kernel_dalphadz(z-gamma, Ax, Bx, d),2)+dSdalpha_x*kernel_d2alphadz2(z-gamma, Ax, Bx, d); 
			ddSddzy  = d2Sdalpha2_y*pow(kernel_dalphadz(z+gamma, Ay, By, d),2)+dSdalpha_y*kernel_d2alphadz2(z+gamma, Ay, By, d); 

			d2udt2[4] =ddSx*(dSdzx*dSdzx)+dSx*ddSddzx+
				ddSy*(dSdzy*dSdzy)+dSy*ddSddzy;
			d2udt2[2] = 0.0f;
			d2udt2[3] = 0.0f;
		}
}


//**********************************************************************************************************************

__device__ inline void kernel_DerivativeGauss2D_sigmaxy(int ii, int jj, float PSFSigma,float* theta, float *dudt, float *model) {
	float PSFx, PSFy;
	PSFx=kernel_IntGauss1D(ii, theta[0], theta[4]);
	PSFy=kernel_IntGauss1D(jj, theta[1], theta[5]);
	kernel_DerivativeIntGauss1D(ii, theta[0], theta[4], theta[2], PSFy, &dudt[0], NULL);
	kernel_DerivativeIntGauss1D(jj, theta[1], theta[5], theta[2], PSFx, &dudt[1], NULL);
	kernel_DerivativeIntGauss1DSigma(ii, theta[0], theta[4], theta[2], PSFy, &dudt[4], NULL);
	kernel_DerivativeIntGauss1DSigma(jj, theta[1], theta[5], theta[2], PSFx, &dudt[5], NULL);
	dudt[2] = PSFx*PSFy;
	dudt[3] = 1.0f;

	*model=theta[3]+theta[2]*PSFx*PSFy;

}

//*****************************************************************************************************************************
__device__ inline void kernel_sum_reduce(const int BlockSize, const int pixelIndex, volatile float *A, volatile float *Aout) {
    /* Calculate the sum by performing cascaded sums across threads

    */
    
    //unrolled loop to SUM across threads in O(log2(N))
    //first sum bottom half with top half,
    //then repeat with succesively smaller folds
    //concept borrowed/adapted from reduction code in cuda toolkit examples
    __syncthreads();

    //We expect our block size to be between around 120 and 441
    //pixels. First two rows are thus somewhat of a special case
    if ((BlockSize >= 256) && (pixelIndex < (BlockSize -256))){
        A[pixelIndex] += A[pixelIndex + 256];
    }

    __syncthreads();

    // This has to work as a 2nd iteration for a block size > 256 AND
    // as a first iteration for a block size between 128 and 256.
    if ((BlockSize >= 128) && (pixelIndex < min(128, BlockSize - 128))){
        A[pixelIndex] += A[pixelIndex + 128];
    }

    __syncthreads();

    //if ((BlockSize >= 64) && (pixelIndex < 64)){
	// Mod AESB 04222016 to work as first iterations for block size <128 
	if ((BlockSize >= 64) && (pixelIndex < min(64, BlockSize - 64))){
        A[pixelIndex] += A[pixelIndex + 64];
    }

    __syncthreads();

    //From here on in, we know that our BlockSize test is going to pass
    // so we can remove it

    //We're also just acting on one warp (<32 threads), so we a) don't need __syncthreads
    // and b) don't gain anything by further restricting the number of threads

    //if ((pixelIndex < 32)){
	if ((BlockSize >= 32) && (pixelIndex < min(32, BlockSize - 32))){
        A[pixelIndex] += A[pixelIndex + 32];
        A[pixelIndex] += A[pixelIndex + 16];
        A[pixelIndex] += A[pixelIndex + 8];
        A[pixelIndex] += A[pixelIndex + 4];
        A[pixelIndex] += A[pixelIndex + 2];
    }

    //__syncthreads();

    // do the final sum and copy into output variable
    if (pixelIndex == 0){
        *Aout = (A[0] + A[1]);
    }

    __syncthreads();

    return;
}

__device__ inline void kernel_min_reduce(const int BlockSize, const int pixelIndex, volatile float *A, volatile float *Aout) {
    /* Calculate the minimum by performing cascaded sums across threads

    */
    
    //unrolled loop to take minumum across threads in O(log2(N))
    //first sum bottom half with top half,
    //then repeat with succesively smaller folds
    __syncthreads();

    //We expect our block size to be between around 120 and 441
    //pixels. First two rows are thus somewhat of a special case
    if ((BlockSize >= 256) && (pixelIndex < (BlockSize -256))){
        A[pixelIndex] = min(A[pixelIndex], A[pixelIndex + 256]);
    }

    __syncthreads();

    // This has to work as a 2nd iteration for a block size > 256 AND
    // as a first iteration for a block size between 128 and 256.
    if ((BlockSize >= 128) && (pixelIndex < min(128, BlockSize - 128))){
        A[pixelIndex] = min(A[pixelIndex], A[pixelIndex + 128]);
    }

    __syncthreads();

    //if ((BlockSize >= 64) && (pixelIndex < 64)){
    if ((BlockSize >= 64) && (pixelIndex < min(64, BlockSize - 64))){
		A[pixelIndex] = min(A[pixelIndex], A[pixelIndex + 64]);
    }

    __syncthreads();

    //From here on in, we know that our BlockSize test is going to pass
    // so we can remove it

    //We're also just acting on one warp, so we a) don't need __syncthreads
    // and b) don't gain anything by further restricting the number of threads

    //if ((pixelIndex < 32)){
	if ((BlockSize >= 32) && (pixelIndex < min(32, BlockSize - 32))){
        A[pixelIndex] = min(A[pixelIndex], A[pixelIndex + 32]);
        A[pixelIndex] = min(A[pixelIndex], A[pixelIndex + 16]);
        A[pixelIndex] = min(A[pixelIndex], A[pixelIndex + 8]);
        A[pixelIndex] = min(A[pixelIndex], A[pixelIndex + 4]);
        A[pixelIndex] = min(A[pixelIndex], A[pixelIndex + 2]);
    }

    //__syncthreads();

    if (pixelIndex == 0){
        *Aout = min(A[0], A[1]);
    }

    __syncthreads();

    return;
}

__device__ inline void kernel_max_reduce(const int BlockSize, const int pixelIndex, volatile float *A, volatile float *Aout) {
    /* Calculate the maximum by performing cascaded sums across threads

    */
    
    //unrolled loop to take max across threads in O(log(N))
    //first sum bottom half with top half,
    //then repeat with succesively smaller folds
    __syncthreads();

    //We expect our block size to be between around 120 and 441
    //pixels. First two rows are thus somewhat of a special case
    if ((BlockSize >= 256) && (pixelIndex < (BlockSize -256))){
        A[pixelIndex] = max(A[pixelIndex], A[pixelIndex + 256]);
    }

    __syncthreads();

    // This has to work as a 2nd iteration for a block size > 256 AND
    // as a first iteration for a block size between 128 and 256.
    if ((BlockSize >= 128) && (pixelIndex < min(128, BlockSize - 128))){
        A[pixelIndex] = max(A[pixelIndex], A[pixelIndex + 128]);
    }

    __syncthreads();

    //if ((BlockSize >= 64) && (pixelIndex < 64)){
	if ((BlockSize >= 64) && (pixelIndex < min(64, BlockSize - 64))){
        A[pixelIndex] = max(A[pixelIndex], A[pixelIndex + 64]);
    }

    __syncthreads();

    //From here on in, we know that our BlockSize test is going to pass
    // so we can remove it

    //We're also just acting on one warp, so we a) don't need __syncthreads
    // and b) don't gain anything by further restricting the number of threads

    //if ((pixelIndex < 32)){
	if ((BlockSize >= 32) && (pixelIndex < min(32, BlockSize - 32))){
        A[pixelIndex] = max(A[pixelIndex], A[pixelIndex + 32]);
        A[pixelIndex] = max(A[pixelIndex], A[pixelIndex + 16]);
        A[pixelIndex] = max(A[pixelIndex], A[pixelIndex + 8]);
        A[pixelIndex] = max(A[pixelIndex], A[pixelIndex + 4]);
        A[pixelIndex] = max(A[pixelIndex], A[pixelIndex + 2]);
    }

    //__syncthreads();

    if (pixelIndex == 0){
        *Aout = max(A[0], A[1]);
    }

    __syncthreads();

    return;
}

__device__ inline void kernel_sum_reduce_dual(const int BlockSize, const int pixelIndex, volatile float *A, volatile float *B, volatile float *Aout, volatile float *Bout) {
    /* Calculate the sum by performing cascaded sums across threads

    Sums two variables (A and B) at once to maximize throughput

    */

    //unrolled loop to SUM across threads in O(log2(N))
    //first sum bottom half with top half,
    //then repeat with succesively smaller folds
    __syncthreads();

    //We expect our block size to be between around 120 and 441
    //pixels. First two rows are thus somewhat of a special case
    if ((BlockSize >= 256) && (pixelIndex < (BlockSize -256))){
        A[pixelIndex] += A[pixelIndex + 256];
        B[pixelIndex] += B[pixelIndex + 256];
    }

    __syncthreads();

    // This has to work as a 2nd iteration for a block size > 256 AND
    // as a first iteration for a block size between 128 and 256.
    if ((BlockSize >= 128) && (pixelIndex < min(128, BlockSize - 128))){
        A[pixelIndex] += A[pixelIndex + 128];
        B[pixelIndex] += B[pixelIndex + 128];
    }

    __syncthreads();

    //if ((BlockSize >= 64) && (pixelIndex < 64)){
    if ((BlockSize >= 64) && (pixelIndex < min(64, BlockSize - 64))){
		A[pixelIndex] += A[pixelIndex + 64];
        B[pixelIndex] += B[pixelIndex + 64];
    }

    __syncthreads();

    //From here on in, we know that our BlockSize test is going to pass
    // so we can remove it

    //We're also just acting on one warp, so we a) don't need __syncthreads
    // and b) don't gain anything by further restricting the number of threads

    //if ((pixelIndex < 32)){
	if ((BlockSize >= 32) && (pixelIndex < min(32, BlockSize - 32))){
        A[pixelIndex] += A[pixelIndex + 32];
        B[pixelIndex] += B[pixelIndex + 32];

        A[pixelIndex] += A[pixelIndex + 16];
        B[pixelIndex] += B[pixelIndex + 16];
    
        A[pixelIndex] += A[pixelIndex + 8];
        B[pixelIndex] += B[pixelIndex + 8];
    
        A[pixelIndex] += A[pixelIndex + 4];
        B[pixelIndex] += B[pixelIndex + 4];
    
        A[pixelIndex] += A[pixelIndex + 2];
        B[pixelIndex] += B[pixelIndex + 2];
    }

    //__syncthreads();

    if (pixelIndex == 0){
        *Aout = (A[0] + A[1]);
        *Bout = (B[0] + B[1]);
    }

    __syncthreads();

    return;
}
