# Supplementary material for: Global fitting for high-accuracy multi-channel single-molecule localization
Source: Nat Commun. 2022 Jun 6;13:3133. doi: 10.1038/s41467-022-30719-4 (PMC9170706; doi:10.1038/s41467-022-30719-4)
Supplement: Supplementary file 5 — Supplementary Software [file 41467_2022_30719_MOESM5_ESM.zip › Supplementary Software 1/GlobLoc/GlobLoc_matlab/GPUmleFit_LM_Globalfit/CPUmleFit_LM_Linux/CPUmleFit_LM.h]

#include "definitions.h"
#ifndef CPUMLEFIT_LM_EMCCD_H
#define CPUMLEFIT_LM_EMCCD_H


void kernel_splineMLEFit_z_EMCCD_multi(const int subregion, const float *d_data,const float *d_coeff, const float *d_dTAll, const int spline_xsize, const int spline_ysize, const int spline_zsize, const int sz, const int iterations, 
        const int NV, const int noChannels, float *d_Parameters, float *d_CRLBs, float *d_LogLikelihood,float *initZ, const int Nfits, const int *d_shared);

void kernel_MLEFit_sigma_EMCCD_multi(const int subregion,const float *d_data, const float PSFSigma, const float *d_dTAll,const int sz, const int iterations, const int NV, const int noChannels, float *d_Parameters, float *d_CRLBs, float *d_LogLikelihood,const int Nfits, const int*d_shared);

void kernel_splineMLEFit_z_sCMOS_multi(const int subregion, const float* d_data, const float* d_coeff, const float* d_dTAll, const int spline_xsize, const int spline_ysize, const int spline_zsize, const int sz, const int iterations,
	const int NV, const int noChannels, float* d_Parameters, float* d_CRLBs, float* d_LogLikelihood, float* initZ, const int Nfits, const int* d_shared, const float* d_varim);

void kernel_MLEFit_sigma_sCMOS_multi(const int subregion, const float* d_data, const float PSFSigma, const float* d_dTAll, const int sz, const int iterations, const int NV, const int noChannels, float* d_Parameters, float* d_CRLBs, float* d_LogLikelihood, const int Nfits, const int* d_shared, const float* d_varim);


#endif
