# Supplementary material for: Global fitting for high-accuracy multi-channel single-molecule localization
Source: Nat Commun. 2022 Jun 6;13:3133. doi: 10.1038/s41467-022-30719-4 (PMC9170706; doi:10.1038/s41467-022-30719-4)
Supplement: Supplementary file 7 — Source data [file 41467_2022_30719_MOESM7_ESM.xlsx]

## Sheet: Fig. 2a
z	CRLBz_Linkall	Z_Link All	CRLBz Individual	Z_Individual Fit
nm	nm	nm	nm	nm
-600	15.4465	17.7439	16.7423	17.913
-575	17.6976	20.0536	18.7423	20.1671
-550	19.3974	19.6704	20.2957	20.6971
-525	15.9412	17.709	18.3986	19.6402
-500	15.1938	16.8238	18.0258	20.0434
-475	16.4675	16.0583	19.9213	22.9887
-450	12.8468	17.557	23.4078	25.0173
-425	22.1001	20.3992	26.9655	31.7287
-400	15.4543	20.2214	24.5935	28.536
-375	15.597	19.859	21.8402	27.5325
-350	16.4991	18.0759	22.1306	27.3138
-325	14.5442	15.6941	21.3835	25.115
-300	9.07056	11.5969	18.9302	19.9226
-275	9.99302	11.3124	16.0429	17.7973
-250	11.3667	12.3853	15.9156	17.2508
-225	9.63296	10.8651	15.995	17.7237
-200	11.0985	12.2558	15.4596	17.3868
-175	10.1936	11.1633	15.2241	15.6274
-150	8.30272	8.70883	12.5847	12.8778
-125	7.7945	7.93387	12.3924	12.7138
-100	8.79423	8.90952	13.901	14.6677
-75	8.8359	9.24523	14.2596	15.0066
-50	9.28673	9.45737	14.5287	14.9805
-25	7.03426	7.7484	12.8643	13.2757
0	8.68015	8.69994	13.1037	13.1788
25	9.1906	9.23587	13.1666	12.9765
50	9.09384	9.46713	13.3953	14.1757
75	9.09019	9.2331	14.8138	14.9564
100	8.97935	9.24633	14.5087	16.1002
125	9.45854	9.39383	17.0186	17.4074
150	9.15621	9.59655	17.3699	18.7917
175	10.3024	11.6768	17.6942	21.1409
200	15.2248	15.0916	22.0389	26.0797
225	12.5823	15.781	21.4458	26.9006
250	16.7779	16.7744	23.3836	30.3492
275	14.4622	16.9545	23.762	27.1017
300	15.5413	18.4009	22.9009	27.9232
325	17.2554	18.6135	21.9	25.1166
350	17.0223	21.1826	17.8987	22.5665
375	18.0889	20.9012	20.198	22.2836
400	18.1047	19.8212	19.6333	21.5101
425	15.2269	17.5434	17.9399	19.2891
450	14.814	15.6153	17.4358	18.2961
475	14.5534	15.8415	15.6689	16.8789
500	15.6582	16.3083	16.8991	17.5572
525	12.6358	13.997	15.7053	16.3185
550	12.4764	13.2172	14.4483	15.3793
575	12.5701	13.2744	15.6052	15.7167
600	13.9737	14.5439	15.6554	16.8851

## Sheet: Fig. 2b
Software	RMSE Volume (nm)
3D-WTM	173.693
LEAP	41.7038
MIATool	62.6033
RainSTORM	161.976
SMAP-Gauss	109.633
globLoc	24.919
ThunderSTORM	54.3487

## Sheet: Fig. 3a
Fig_bead_crlb
z（nm）	xyp1_std				xyzp_crlb					xyzp_crlb_uk					xyzp_std					xyzp_std_uk
-500	11.0747	23.8405	9.36007		8.62849	10.7275	5.20699	14.2672		8.62261	10.6862	5.70812	14.5144		7.27765	11.7326	4.98897	11.1816		7.26927	11.5667	4.53501	10.6297
-480	13.7302	15.3856	7.75982		8.22141	10.2653	4.82914	16.0537		8.20541	10.2655	5.53793	16.2525		9.22296	9.86939	4.95681	18.4597		9.18841	9.70021	5.42625	18.361
-460	11.4401	15.7278	6.54025		7.82808	9.65703	4.62477	15.9428		7.83457	9.61634	5.5814	16.6494		7.50437	8.87453	4.20071	19.3128		7.54793	8.94849	5.16611	19.7102
-440	10.1537	20.2163	6.58342		7.43477	9.09642	4.67159	16.0236		7.40898	9.07197	5.73503	16.9956		7.3523	9.44527	4.83515	20.0373		7.31569	9.36737	5.8608	21.0379
-420	10.7797	16.8891	4.3351		7.23244	8.87903	4.92384	15.9406		7.21403	8.86494	5.91471	17.0035		6.31518	9.31991	3.74002	17.3686		6.4082	9.22764	4.08009	18.5931
-400	10.3537	16.6939	4.97627		6.99016	8.7959	4.82583	16.0814		6.9611	8.73646	5.57566	17.0292		8.0617	7.83453	3.52359	20.3377		7.93899	7.90495	3.83445	20.7516
-380	9.56212	14.918	4.98328		6.5748	8.28872	4.22451	15.6627		6.55821	8.32394	4.94942	16.4147		6.20315	7.56655	2.97638	18.6063		6.17606	7.67582	4.37265	18.9517
-360	8.67699	16.4993	4.81534		6.36328	8.00484	3.95777	15.8523		6.35604	7.9631	4.87996	16.7173		6.52655	9.08429	3.50346	16.9995		6.52683	9.09207	4.1585	17.2668
-340	9.0614	17.0903	7.0088		6.30705	7.74706	4.07692	16.9685		6.27281	7.76118	5.62161	18.0723		7.13477	8.12868	4.29656	16.3191		7.16323	7.87897	6.30884	18.0844
-320	10.5144	12.9501	5.86444		6.06442	7.48751	4.32436	17.0476		6.03846	7.47865	6.28794	18.5076		7.88438	7.24448	3.46714	17.8905		8.00541	6.83223	6.37875	20.3752
-300	7.56202	16.8609	5.49015		5.87011	7.27761	4.46674	17.8136		5.8687	7.30714	5.75026	18.8016		4.86033	7.17718	4.7	18.9926		4.74036	6.8409	4.81462	19.8543
-280	8.45416	11.7179	4.96022		5.70997	7.17105	4.45824	17.9018		5.71805	7.13016	5.51899	18.6449		6.41146	7.11855	4.73386	21.9132		6.47443	7.05126	5.99744	22.6726
-260	9.31348	11.3379	5.7694		5.57708	7.02153	4.43844	17.7147		5.56859	7.00835	5.80643	18.4988		6.3609	6.85246	5.77623	17.8202		6.27845	6.89945	5.18889	17.9513		load('Fig_bead_crlb.mat')
-240	6.99227	8.1957	4.13427		5.47517	6.68702	3.87123	17.8302		5.45413	6.68725	5.39293	18.7023		6.28815	6.27364	3.33703	16.0019		6.23041	6.01771	4.59201	17.954
-220	7.10381	11.401	3.2724		5.44175	6.5121	3.62591	18.1084		5.43467	6.54276	5.32428	19.3611		5.35337	6.84099	2.88208	16.6383		5.37273	7.06527	5.63367	20.465		label = {'x','y','z','z ast'};
-200	7.48214	10.5884	3.54646		5.37369	6.30461	3.80463	18.2704		5.34722	6.29266	6.05299	19.7839		5.9771	6.07381	3.79	16.7162		5.97916	6.02656	6.20737	16.0823		h = figure('Position',[200,300,1010,270]);
-180	7.10749	9.02433	2.77091		5.22089	5.99389	3.85638	17.8055		5.1909	5.96928	6.05779	19.0826		6.14914	6.0778	3.1901	16.7414		6.22225	5.96589	5.54562	18.7875
-160	6.75223	7.59779	3.76251		5.17357	5.80042	4.08572	17.8433		5.16151	5.76901	6.14364	18.552		5.30733	5.74335	5.05916	21.4182		5.35022	5.7694	6.33694	20.8881		for ii = 1:3
-140	6.76402	6.57694	3.33099		5.1594	5.73241	4.24462	17.7714		5.14222	5.70003	6.25452	18.6427		5.1334	5.83203	3.31417	17.6009		5.12592	5.77873	5.11576	18.9843		ha = subplot(1,3,ii);hold on
-120	7.8145	8.55987	3.28289		5.23965	5.7082	3.8802	17.9942		5.23201	5.67683	5.7532	19.3763		6.17929	5.99232	2.8413	18.6649		6.16897	5.97496	3.60772	19.5275		plot(zs,xyzp_crlb(:,ii),'k')
-100	6.80018	6.29722	4.13785		5.25525	5.55953	3.61799	18.6482		5.24075	5.53294	5.8949	20.5265		6.25371	5.02927	3.69793	20.3745		6.18824	4.99855	6.10029	21.2843		plot(zs(1:1:end),xyp1_std(1:1:end,ii),'^','markersize',3)
-80	6.95209	7.02182	3.71933		5.24424	5.47841	3.67338	19.3547		5.22333	5.42895	6.56408	21.4564		5.37865	4.91433	3.186	20.1839		5.37218	4.94657	5.42096	21.7896		plot(zs(1:1:end),xyzp_std(1:1:end,ii),'o','markersize',3)
-60	7.81823	7.98298	3.97765		5.20314	5.25163	4.06352	19.7685		5.16706	5.23197	7.40184	21.6167		5.69791	5.70027	3.6956	20.8676		5.70553	5.68424	4.98231	20.2727
-40	6.18591	7.11231	4.20392		5.15416	5.22871	4.34877	20.2275		5.14773	5.22868	6.99584	20.86		4.04464	5.42124	4.72268	16.6036		4.13084	5.4351	6.99594	17.6935		ha.Box = 'on';
-20	7.22577	7.87991	3.47587		5.19679	5.19401	4.13816	19.6812		5.194	5.19737	6.34125	20.6357		5.77239	5.86481	3.97865	22.5454		5.70187	5.91005	6.64537	24.1305		ha.XLabel.String = 'z (nm)';
0	8.26021	7.97862	3.29313		5.33562	5.1832	4.14598	18.823		5.29538	5.18764	6.61517	20.54		6.05687	6.77714	3.50337	23.5486		6.10162	6.78415	5.92938	24.1119		ha.YLabel.String = [label{ii}, ' loc prec (nm)'];
20	7.76291	6.03299	3.45552		5.51616	5.25693	3.99059	18.6468		5.4574	5.24088	6.79103	20.243		5.57216	4.99444	3.45544	19.6864		5.42325	5.0298	5.97946	21.1915		ha.YLim = [3,32];
40	7.13983	6.67741	3.6394		5.69701	5.25271	3.89607	18.4424		5.62376	5.20972	6.35817	20.0927		6.59159	6.07231	4.12434	16.8336		6.43658	6.12702	6.89414	20.3554		end
60	8.60501	5.59187	3.27176		5.86595	5.18718	4.07075	18.2757		5.80061	5.15489	6.11636	19.6615		6.94145	5.27441	3.36667	19.4713		7.00367	5.26734	5.81444	22.2974		plot(zs,xyzp_crlb_uk(:,ii),'color',[1,1,1].*0.5)
80	7.99425	7.10754	4.09916		5.93202	5.13726	4.46441	18.1373		5.89736	5.1334	6.29761	19.1154		6.8384	6.35661	4.11486	19.5204		6.72188	6.33805	5.44618	20.7603		plot(zs(1:1:end),xyzp_std_uk(1:1:end,ii),'d','markersize',3,'color',[1,1,1].*0.5)
100	10.5412	5.3298	2.49964		5.91842	5.09641	4.64976	18.3388		5.90995	5.07963	6.37289	19.1908		6.38208	4.82579	2.77022	13.886		6.40169	4.84812	3.89874	13.4528		ha.YLim = [2,12];
120	8.5128	6.08171	4.16059		6.03328	5.15851	4.80136	18.7488		6.03452	5.14982	6.69899	20.0569		6.69112	5.36858	4.89836	18.2332		6.80311	5.3943	6.65995	20.3212		legend('CRLB','photometry','PSF fit','CRLB unlink','unlink')
140	11.7612	7.05581	3.65411		6.25659	5.24807	4.39949	18.6545		6.24803	5.23848	6.58275	20.6317		6.99002	5.72011	4.16614	19.936		6.98225	5.64712	6.57222	21.545
160	9.9959	6.54051	4.7106		6.53172	5.39153	3.99916	18.8484		6.53101	5.38015	5.89606	21.111		7.05254	5.79762	4.27417	24.0686		7.0109	5.81863	6.00481	24.3896
180	11.7195	7.34088	4.98817		6.8487	5.54423	3.77921	18.8231		6.84907	5.52909	5.09005	20.2747		7.56987	5.93926	3.88388	18.2807		7.57465	5.90072	6.20479	22.4936
200	12.2654	7.91133	5.27054		7.28255	5.72536	4.10844	19.1541		7.25928	5.71147	5.31428	20.2149		7.47951	5.21149	3.96851	18.5709		7.56105	5.20209	4.11584	19.1897
220	13.7254	8.71912	4.29129		7.31636	5.85159	4.58293	18.8707		7.26826	5.85625	5.78873	20.3055		8.08585	5.28441	4.55993	19.2803		8.13096	5.29156	5.18753	20.6366
240	14.0422	7.85305	4.95075		7.46226	5.96581	4.40396	18.7332		7.41278	5.94057	5.71683	20.182		6.49225	6.57206	4.58312	20.256		6.46027	6.59859	5.62222	22.8791
260	13.917	9.25866	5.56959		7.6402	6.04221	4.13181	17.9801		7.61495	6.02155	5.42762	19.8962		8.13776	7.59889	3.77492	22.3191		8.19078	7.51051	4.72656	24.3456
280	15.9347	10.4306	4.57798		8.03253	6.33704	4.11045	17.8757		8.04059	6.30703	5.59944	19.6374		9.01694	7.94358	3.24776	20.236		8.92377	7.9083	5.19794	25.2424
300	15.3067	9.80061	5.77132		8.12876	6.38315	3.92968	17.3441		8.14335	6.35939	5.05806	18.3326		9.377	7.83349	3.78971	15.0404		9.23835	7.84536	4.19376	16.4053
320	19.2708	13.3525	5.73244		8.85324	6.80022	4.29894	17.739		8.85367	6.80449	5.03437	18.8091		10.0564	10.5235	3.79663	15.8293		10.1157	10.4636	5.3911	17.5128
340	17.1505	12.3953	5.70435		9.0063	6.97408	4.63199	17.4323		9.08272	6.98139	5.25991	18.5415		7.82705	8.8719	3.98055	15.8904		7.91814	8.69869	4.63149	18.2044
360	20.5209	10.6076	3.96609		9.10383	7.22863	4.77189	17.5223		9.15492	7.24122	5.46362	18.5415		9.46617	7.54089	4.02838	20.5655		9.53484	7.65615	5.88205	20.7728
380	19.2106	14.0986	6.49968		9.22059	7.56207	4.91079	18.1799		9.25073	7.57979	5.91676	19.3437		10.5614	8.03805	4.76079	15.1447		10.5618	8.02223	5.61846	16.9219
400	23.898	14.4543	6.88507		9.58649	7.99482	4.93388	18.1925		9.67824	7.99972	5.8353	19.1715		10.2582	7.14865	4.4103	18.1627		10.3513	7.21448	4.38288	18.0203
420	23.426	17.3389	7.92295		10.0082	8.367	4.80475	18.4375		10.0144	8.37703	5.33071	18.8248		10.9213	9.50023	4.37346	18.6196		11.0489	9.40609	4.85158	17.8882
440	26.0013	14.5444	10.7707		10.7787	8.87408	5.06468	18.5911		10.6669	8.87743	5.39551	18.6817		10.61	7.69628	4.1999	18.595		10.5948	7.76349	4.117	18.0579
460	24.8406	18.3057	10.1163		11.3503	9.44103	5.63146	19.0572		11.2061	9.4135	5.8668	19.4374		10.8018	8.88976	5.25959	19.8308		10.639	8.98967	5.48821	21.1192
480	29.1957	17.8136	11.923		11.518	9.90887	5.76579	20.3439		11.479	9.86178	6.26164	20.5082		11.0269	8.12204	4.91824	17.8403		11.0942	8.231	4.90214	18.2616
500	29.2578	22.6237	10.2961		11.9445	10.4198	5.75226	23.2608		11.8801	10.365	6.31321	23.577		10.7611	11.1297	5.544	16.4534		10.64	11.2558	5.59983	18.0075

## Sheet: Fig. 4a
Wavelength	DY-634 EM	Alexa Fluor 647 EM	CF660C EM	CF680 EM			F48-665SG	380	22.9516
605	0.0297212							381	18.668
606	0.0331625							382	13.1964
607	0.0372142							383	7.18044
608	0.0425124							384	5.69462
609	0.046942							385	5.75273
610	0.0537155							386	4.59639
611	0.0619244							387	2.78702
612	0.0691921							388	1.6424
613	0.0788926							389	1.56615
614	0.0903138							390	2.28124
615	0.102115							391	2.51258
616	0.117442							392	1.54015
617	0.13247							393	0.75707
618	0.151204							394	0.4827
619	0.171665		0.0001					395	0.55797
620	0.193279		0.0005					396	1.16102
621	0.216614		0.0009					397	1.81605
622	0.24388		0.001					398	1.72115
623	0.27092		0.002					399	0.98527
624	0.301253		0.003					400	0.45912
625	0.330707		0.0035					401	0.35269
626	0.364073		0.0038					402	0.65184
627	0.399788		0.004					403	1.40745
628	0.437824		0.0045					404	2.27193
629	0.477111		0.0049					405	2.08124
630	0.515605	0.0215	0.0053					406	1.20163
631	0.558293	0.0235	0.0057					407	0.79239
632	0.601916	0.0272	0.0062					408	0.85623
633	0.643467	0.0314	0.0068	0.0001				409	1.61869
634	0.685125	0.0369	0.0075	0.0005				410	2.53838
635	0.726121	0.0426	0.0084	0.0009				411	2.67055
636	0.764705	0.0498	0.0093	0.001				412	1.67215
637	0.803334	0.0581	0.0106	0.002				413	0.80432
638	0.837965	0.0673	0.0119	0.003				414	0.58656
639	0.868907	0.0781	0.0135	0.004				415	0.63744
640	0.898803	0.0894	0.0151	0.005				416	0.92479
641	0.923486	0.1033	0.017	0.006				417	1.13199
642	0.946257	0.1203	0.0191	0.007				418	0.90019
643	0.964744	0.1372	0.0216	0.008				419	0.47919
644	0.980014	0.1573	0.0241	0.009				420	0.30661
645	0.989149	0.1786	0.0274	0.01				421	0.19065
646	0.996668	0.2007	0.031	0.013				422	0.15389
647	1	0.2274	0.0357	0.015				423	0.14465
648	0.999477	0.2551	0.0429	0.019				424	0.27167
649	0.993906	0.2842	0.0505	0.02				425	0.40931
650	0.985036	0.3165	0.0585	0.0249				426	0.51956
651	0.971965	0.3494	0.0679	0.0265				427	0.50796
652	0.957582	0.39	0.0774	0.0279				428	0.39437
653	0.937894	0.4292	0.0888	0.0292				429	0.28672
654	0.916578	0.4642	0.102	0.0319				430	0.28999
655	0.893476	0.5133	0.117	0.034				431	0.31904
656	0.869132	0.5525	0.1326	0.037				432	0.37011
657	0.843109	0.5979	0.15	0.0406				433	0.44749
658	0.81424	0.6441	0.17	0.0448				434	0.49565
659	0.784333	0.6813	0.1916	0.0492				435	0.57807
660	0.754601	0.7259	0.2139	0.056				436	0.66305
661	0.723283	0.766	0.2374	0.0625				437	1.07455
662	0.691886	0.8055	0.2653	0.0708				438	1.96319
663	0.659298	0.8477	0.3007	0.0819				439	2.05176
664	0.629604	0.8856	0.3375	0.0938				440	1.27952
665	0.600673	0.9075	0.3743	0.1067				441	0.46746
666	0.572035	0.932	0.4112	0.1211				442	0.20775
667	0.542824	0.9507	0.4519	0.1357				443	0.07833
668	0.517563	0.9738	0.4936	0.1534				444	0.03738
669	0.492408	0.9841	0.5347	0.1714				445	0.02629
670	0.467314	0.9973	0.5791	0.1913				446	0.06432
671	0.444034	1	0.6224	0.2126				447	0.07749
672	0.423416	0.9928	0.6638	0.2395				448	0.15748
673	0.402677	0.9827	0.7082	0.2647				449	0.44637
674	0.384187	0.9688	0.7493	0.2932				450	0.94319
675	0.364437	0.9522	0.7917	0.3209				451	1.25907
676	0.346745	0.939	0.8278	0.3502				452	0.86045
677	0.330458	0.9057	0.8637	0.3781				453	0.33003
678	0.313739	0.8844	0.895	0.4161				454	0.13233
679	0.299133	0.8615	0.9244	0.4562				455	0.07847
680	0.284835	0.8339	0.9465	0.5009				456	0.1008
681	0.271599	0.8042	0.9674	0.5401				457	0.17701
682	0.260147	0.7709	0.9824	0.5828				458	0.23548
683	0.249333	0.7475	0.9951	0.6268				459	0.30298
684	0.238985	0.7092	0.9997	0.6681				460	0.6349
685	0.230846	0.683	1	0.7105				461	1.3406
686	0.221279	0.6567	0.9936	0.749				462	1.68873
687	0.214402	0.6199	0.9835	0.7838				463	1.17191
688	0.205785	0.593	0.9728	0.8213				464	0.592
689	0.197543	0.5717	0.9568	0.8544				465	0.34476
690	0.190612	0.5372	0.9343	0.8827				466	0.27029
691	0.183858	0.5095	0.9092	0.9098				467	0.27862
692	0.177197	0.4887	0.8844	0.9326				468	0.33779
693	0.17165	0.4652	0.8548	0.9533				469	0.51223
694	0.16528	0.4451	0.8248	0.9663				470	0.93345
695	0.159995	0.4267	0.7922	0.9794				471	1.93984
696	0.154949	0.4064	0.7612	0.9902				472	2.68661
697	0.149894	0.3899	0.7267	0.9951				473	2.57933
698	0.145165	0.3731	0.695	1				474	1.76147
699	0.14053	0.3564	0.6624	0.9957				475	1.06967
700	0.135877	0.3406	0.6324	0.9897				476	0.77732
701	0.133057	0.3303	0.6034	0.9826				477	0.69337
702	0.129027	0.318	0.5744	0.9696				478	0.77028
703	0.125896	0.3064	0.5474	0.9544				479	0.93462
704	0.120896	0.2973	0.5206	0.9364				480	1.24251
705	0.116686	0.2845	0.4958	0.9147				481	1.56308
706	0.113792	0.2749	0.472	0.8952				482	1.67331
707	0.109818	0.2693	0.4483	0.8713				483	1.44727
708	0.106566	0.2625	0.4271	0.8457				484	1.11211
709	0.102778	0.2528	0.4023	0.8207				485	0.80487
710	0.0989115	0.2494	0.3811	0.7909				486	0.61913
711	0.0952922	0.2446	0.3625	0.7632				487	0.52284
712	0.0915384	0.2418	0.343	0.7338				488	0.48628
713	0.0876974	0.2364	0.3236	0.7056				489	0.46347
714	0.0833041	0.2355	0.3077	0.6757				490	0.4745
715	0.0792651	0.2327	0.2953	0.6458				491	0.49079
716	0.075535	0.2309	0.2824	0.6127				492	0.5085
717	0.0727732	0.2274	0.2711	0.5812				493	0.51389
718	0.0700969	0.226	0.2614	0.5513				494	0.53698
719	0.0662196	0.2223	0.2519	0.5226				495	0.5438
720	0.0639194	0.2213	0.2433	0.4925				496	0.5653
721	0.0611994	0.2205	0.2335	0.4651				497	0.595
722	0.0596986	0.2176	0.2246	0.4401				498	0.64319
723	0.0571913	0.2181	0.2175	0.417				499	0.74898
724	0.0551999	0.215	0.2096	0.3973				500	0.88529
725	0.0529179	0.2143	0.2014	0.3771				501	1.0793
726	0.0505486	0.2097	0.195	0.3571				502	1.30248
727	0.0483501	0.2084	0.1894	0.3399				503	1.53014
728	0.0459009	0.2077	0.1832	0.3217				504	1.74243
729	0.0425941	0.2036	0.1772	0.3056				505	1.85252
730	0.0409553	0.2003	0.1726	0.2888				506	1.8665
731	0.0386496	0.1981	0.167	0.2745				507	1.80951
732	0.0374504	0.1973	0.1633	0.2614				508	1.68316
733	0.0350085	0.1925	0.1582	0.2481				509	1.52318
734	0.0335786	0.1897	0.1543	0.2351				510	1.39077
735	0.0328009	0.1861	0.1519	0.2244				511	1.23794
736	0.0316853	0.1825	0.1481	0.2143				512	1.10622
737	0.0305207	0.1789	0.1437	0.2048				513	0.99032
738	0.0287855	0.176	0.14	0.1949				514	0.905
739	0.028106	0.1726	0.1365	0.187				515	0.86291
740	0.0261655	0.1682	0.1339	0.1809				516	0.85393
741	0.0239652	0.1636	0.1311	0.174				517	0.89557
742	0.022479	0.1591	0.1288	0.1679				518	0.98266
743	0.0205403	0.1539	0.1258	0.1615				519	1.12606
744	0.0190159	0.1504	0.1226	0.1554				520	1.28884
745	0.0174279	0.1471	0.1193	0.1505				521	1.36507
746	0.0167211	0.143	0.1165	0.1462				522	1.28213
747	0.0156946	0.1384	0.1139	0.142				523	1.05126
748	0.0152331	0.1337	0.1115	0.137				524	0.76448
749	0.013785	0.1299	0.109	0.1336				525	0.55678
750	0.0131981	0.1259	0.1069	0.1297				526	0.39728
751	0.012386	0.12	0.1039	0.1258				527	0.30297
752	0.0118082	0.1144	0.101	0.1246				528	0.24987
753	0.0111632	0.1105	0.098	0.1223				529	0.21749
754	0.01052	0.1081	0.0949	0.1187				530	0.20224
755	0.0100258	0.1039	0.0911	0.1166				531	0.19143
756	0.00985681	0.0987	0.0883	0.1141				532	0.18639
757	0.00949342	0.0942	0.0863	0.112				533	0.17766
758	0.00891746	0.0891	0.0832	0.1094				534	0.20126
759	0.00803989	0.0864	0.0798	0.1071				535	0.23687
760	0.00847595	0.0805	0.0779	0.1056				536	0.27844
761	0.00839964	0.0782	0.0751	0.1032				537	0.34999
762	0.00859405	0.0752	0.0727	0.101				538	0.47619
763	0.00792905	0.0723	0.0694	0.0993				539	0.64907
764	0.00810166	0.07	0.0666	0.0969				540	0.80843
765	0.00763471	0.0666	0.0637	0.0947				541	0.88662
766	0.00767287	0.0648	0.0602	0.0914				542	0.8231
767	0.00730221	0.0631	0.057	0.0889				543	0.67025
768	0.0056579	0.0611	0.0541	0.0871				544	0.51397
769	0.00504741	0.0592	0.0518	0.0835				545	0.39436
770	0.00482211	0.0568	0.0496	0.0814				546	0.31366
771	0.00404992	0.0565	0.0466	0.0785				547	0.26147
772	0.00371924	0.0553	0.0443	0.0754				548	0.22472
773	0.0028017	0.0534	0.0414	0.0733				549	0.20596
774	0.00201497	0.0513	0.0389	0.0712				550	0.20184
775	0.00224753	0.0499	0.0371	0.0682				551	0.21152
776	0.00236927	0.0472	0.0351	0.0647				552	0.22835
777	0.00227842	0.0464	0.0335	0.0625				553	0.25537
778	0.00326501	0.0443	0.0319	0.0608				554	0.31215
779	0.00333769	0.0433	0.0307	0.0581				555	0.39132
780	0.00327591	0.0427	0.0297	0.0568				556	0.50994
781	0.00370652	0.0417	0.0282	0.0541				557	0.6954
782	0.00347577	0.0395	0.0274	0.0522				558	0.94789
783	0.00185871	0.0385	0.0264	0.0505				559	1.41751
784	0.00169337	0.0371	0.0254	0.0496				560	1.99733
785	0.000348849	0.0359	0.0246	0.0486				561	2.55918
786	0	0.0359	0.0239	0.0474				562	2.94991
787	0.000574148	0.0345	0.0231	0.0462				563	2.96488
788	0.000392455	0.0341	0.0227	0.045				564	2.64254
789	0.000586866	0.0337	0.0217	0.0439				565	2.19038
790	0.00181874	0.0332	0.0211	0.0431				566	1.82134
791	0.00264726	0.0337	0.0207	0.0425				567	1.51126
792	0.00260547	0.0325	0.02	0.0418				568	1.30298
793	0.00212035	0.0311	0.0196	0.0405				569	1.16443
794		0.0293	0.0194	0.0394				570	1.07185
795		0.0289	0.0187	0.0385				571	1.01418
796		0.0282	0.0182	0.0379				572	0.9988
797		0.028	0.018	0.037				573	1.01945
798		0.0266	0.0176	0.0359				574	1.07334
799		0.0262	0.0175	0.0355				575	1.1932
800		0.0257	0.0171	0.0351				576	1.35709
801			0.017	0.033				577	1.63384
802			0.0169	0.032				578	2.04567
803			0.0165	0.031				579	2.47792
804			0.0162	0.03				580	2.85931
805			0.016	0.0296				581	3.08124
806			0.0159	0.0281				582	3.14156
807			0.015	0.025				583	3.0534
808			0.0143	0.024				584	2.81483
809			0.013	0.022				585	2.48748
810			0.012	0.02				586	2.11017
811			0.011	0.019				587	1.80826
812			0.01	0.017				588	1.56509
813			0.009	0.015				589	1.38029
814			0.0085	0.014				590	1.25122
815			0.008	0.012				591	1.17384
816			0.007	0.01				592	1.12867
817			0.006	0.009				593	1.10311
818			0.005	0.007				594	1.11988
819			0.004	0.006				595	1.15738
820			0.003	0.005				596	1.1979
821			0.002	0.004				597	1.16797
822			0.001	0.003				598	1.08061
823			0.0009	0.002				599	0.90815
824			0.0008	0.001				600	0.73267
825			0.0005	0.0009				601	0.55161
826			0.0001	0.0005				602	0.40805
827				0.0001				603	0.29473
								604	0.2401
								605	0.18865
								606	0.14307
								607	0.13215
								608	0.0973
								609	0.09075
								610	0.08162
								611	0.06973
								612	0.06522
								613	0.07336
								614	0.07724
								615	0.05991
								616	0.05654
								617	0.06577
								618	0.05894
								619	0.06191
								620	0.0627
								621	0.0746
								622	0.06527
								623	0.07961
								624	0.08245
								625	0.08974
								626	0.10013
								627	0.10486
								628	0.11834
								629	0.13892
								630	0.15565
								631	0.19504
								632	0.22709
								633	0.28063
								634	0.3533
								635	0.4432
								636	0.55755
								637	0.70147
								638	0.90329
								639	1.12213
								640	1.40524
								641	1.7162
								642	2.04981
								643	2.35386
								644	2.61707
								645	2.8431
								646	3.02999
								647	3.17888
								648	3.36017
								649	3.53698
								650	3.77531
								651	4.10053
								652	4.48935
								653	4.98952
								654	5.73112
								655	6.83592
								656	8.06663
								657	9.58118
								658	11.5465
								659	14.1156
								660	17.3763
								661	21.5644
								662	26.2223
								663	31.4973
								664	37.0268
								665	42.5798
								666	47.7766
								667	53.0111
								668	57.9748
								669	63.2084
								670	69.0928
								671	75.3986
								672	81.154
								673	86.3265
								674	90.026
								675	92.5804
								676	94.2473
								677	95.2255
								678	95.8177
								679	96.0702
								680	96.1316
								681	96.1067
								682	95.9617
								683	95.8597
								684	95.9806
								685	95.6425
								686	95.5857
								687	95.5467
								688	95.5098
								689	95.551
								690	95.6483
								691	95.8061
								692	96.0611
								693	96.2499
								694	96.499
								695	96.6475
								696	96.89
								697	97.0112
								698	97.1193
								699	97.0783
								700	96.9511
								701	96.7371
								702	96.2878
								703	96.0183
								704	95.6938
								705	95.285
								706	95.0259
								707	94.8435
								708	94.7277
								709	94.7188
								710	94.812
								711	95.0538
								712	95.2861
								713	95.5863
								714	95.9426
								715	96.2552
								716	96.5659
								717	96.8317
								718	97.1124
								719	97.1709
								720	97.296
								721	97.1571
								722	97.1306
								723	96.9056
								724	96.6346
								725	96.2218
								726	95.9771
								727	95.865
								728	95.7911
								729	95.659
								730	95.8092
								731	95.8647
								732	96.0059
								733	96.172
								734	96.3598
								735	96.6088
								736	96.8848
								737	97.2037
								738	97.4586
								739	97.6595
								740	97.772
								741	97.8752
								742	97.9787
								743	97.9905
								744	97.8467
								745	97.766
								746	97.5626
								747	97.4158
								748	96.9496
								749	96.9883
								750	96.8456
								751	96.7527
								752	96.5697
								753	96.509
								754	96.5343
								755	96.5416
								756	96.5364
								757	96.635
								758	96.7822
								759	96.9498
								760	97.1593
								761	97.2971
								762	97.42
								763	97.5869
								764	97.6716
								765	97.7016
								766	97.6938
								767	97.6899
								768	97.693
								769	97.6165
								770	97.4613
								771	97.3252
								772	97.1835
								773	96.9852
								774	96.8425
								775	96.6583
								776	96.536
								777	96.4438
								778	96.4169
								779	96.5036
								780	96.4484
								781	96.5674
								782	96.6666
								783	96.7906
								784	96.9067
								785	97.0811
								786	97.2811
								787	97.4104
								788	97.586
								789	97.6646
								790	97.8694
								791	97.9717
								792	98.1004
								793	98.1889
								794	98.3153
								795	98.3209
								796	98.2893
								797	98.1212
								798	98.0188
								799	97.9829
								800	97.8504
								801	97.826
								802	97.8518
								803	97.7788
								804	97.796
								805	97.7518
								806	97.6858
								807	97.6889
								808	97.633
								809	97.6151
								810	97.5787
								811	97.463
								812	97.5022
								813	97.5486
								814	97.5127
								815	97.4132
								816	97.3058
								817	97.2358
								818	97.1383
								819	97.034
								820	96.9913
								821	96.8843
								822	96.9109
								823	96.6413
								824	96.5801
								825	96.6
								826	96.5241
								827	96.4847
								828	96.4709
								829	96.4345
								830	96.4412
								831	96.4444
								832	96.56
								833	96.6479
								834	96.8268
								835	96.9878
								836	96.985
								837	96.9323
								838	96.9846
								839	97.0956
								840	97.2973
								841	97.5127
								842	97.7024
								843	97.7981
								844	97.8406
								845	97.8162
								846	97.8536
								847	97.9152
								848	98.0034
								849	97.9458
								850	98.0462
								851	97.8799
								852	97.8881
								853	97.8486
								854	97.7806
								855	97.7685
								856	97.812
								857	97.5427
								858	97.7629
								859	97.7533
								860	97.7159
								861	97.7104
								862	97.732
								863	97.6321
								864	97.7177
								865	97.737
								866	97.726
								867	97.8233
								868	97.887
								869	97.9444
								870	97.9025
								871	97.8775
								872	98.2165
								873	97.9303
								874	97.9648
								875	97.8918
								876	97.8069
								877	97.7799
								878	97.7545
								879	97.6739
								880	97.565
								881	97.4925
								882	97.3794
								883	97.138
								884	97.0726
								885	96.818
								886	96.8816
								887	96.8001
								888	96.7427
								889	96.6926
								890	96.6982
								891	96.6103
								892	96.5808
								893	96.5582
								894	96.493
								895	96.5174
								896	96.5425
								897	96.5567
								898	96.5627
								899	96.5819
								900	96.7262
								901	96.8455
								902	97.056
								903	97.2877
								904	97.3516
								905	97.5262
								906	97.7624
								907	97.7201
								908	97.8143
								909	97.9552
								910	98.0619
								911	98.2072
								912	98.27
								913	98.198
								914	98.1524
								915	98.1955
								916	98.0998
								917	98.0175
								918	97.9511
								919	97.9037
								920	97.8043
								921	97.6646
								922	97.562
								923	97.4179
								924	97.3186
								925	97.217
								926	97.1349
								927	97.0504
								928	96.9624
								929	96.9479
								930	96.9387
								931	96.8949
								932	96.9041
								933	96.9447
								934	97.3216
								935	97.0411
								936	97.1262
								937	97.1954
								938	97.2637
								939	97.3412
								940	97.4471
								941	97.5456
								942	97.6793
								943	97.7306
								944	97.8213
								945	97.8757
								946	97.9564
								947	97.9962
								948	98.0217
								949	98.0118
								950	98.1056
								951	98.12
								952	97.9995
								953	97.8735
								954	97.8433
								955	97.7743
								956	97.5898
								957	97.5001
								958	97.4069
								959	97.2817
								960	97.0546
								961	96.9917
								962	96.9509
								963	96.8166
								964	96.7168
								965	96.6245
								966	96.47
								967	96.4498
								968	96.4378
								969	96.2418
								970	96.2747
								971	96.3147
								972	96.393
								973	96.459
								974	96.4559
								975	96.4489
								976	96.4402
								977	96.5012
								978	96.5487
								979	96.479
								980	96.759
								981	96.6508
								982	96.6756
								983	96.7757
								984	96.8072
								985	96.8279
								986	96.7674
								987	96.7601
								988	96.7385
								989	96.6457
								990	96.5648
								991	96.4887
								992	96.3469
								993	96.2101
								994	96.0443
								995	95.8287
								996	95.7647
								997	95.6955
								998	95.5818
								999	95.4699
								1000	95.425
								1001	95.3918
								1002	95.4433
								1003	95.4979
								1004	95.5654
								1005	95.6766
								1006	95.8266
								1007	95.9395
								1008	96.3318
								1009	96.2606
								1010	96.4347
								1011	96.6259
								1012	96.9605
								1013	97.2946
								1014	97.5185
								1015	97.6873
								1016	97.8785
								1017	98.1423
								1018	98.2704
								1019	98.3031
								1020	98.3618
								1021	98.2792
								1022	98.1729
								1023	98.0852
								1024	97.8942
								1025	97.6076
								1026	97.2766
								1027	96.896
								1028	96.393
								1029	95.9093
								1030	95.4509
								1031	94.8699
								1032	94.332
								1033	93.7716
								1034	93.2736
								1035	92.7114
								1036	92.1739
								1037	91.6651
								1038	91.2008
								1039	90.8211
								1040	90.5546
								1041	90.3298
								1042	90.2119
								1043	90.2677
								1044	90.2973
								1045	90.3905
								1046	90.5091
								1047	90.8911
								1048	91.1855
								1049	91.4192
								1050	91.6193
								1051	91.7089
								1052	91.55
								1053	91.0983
								1054	90.2744
								1055	88.9246
								1056	87.1681
								1057	84.8484
								1058	82.0348
								1059	79.1196
								1060	76.0142
								1061	72.8911
								1062	69.9655
								1063	67.2754
								1064	64.4727
								1065	62.3334
								1066	60.4546
								1067	58.9187
								1068	57.449
								1069	56.653
								1070	55.5271
								1071	54.8091
								1072	54.2793
								1073	54.2018
								1074	53.404
								1075	52.8465
								1076	52.4106
								1077	52.1097
								1078	51.5872
								1079	51.1486
								1080	50.6455
								1081	50.1704
								1082	49.4382
								1083	48.742
								1084	48.067
								1085	46.8639
								1086	45.817
								1087	44.6514
								1088	43.3725
								1089	41.9988
								1090	40.4734
								1091	38.965
								1092	37.4502
								1093	35.8086
								1094	34.1677
								1095	32.5752
								1096	30.9506
								1097	29.6471
								1098	27.907
								1099	26.4695
								1100	24.9398
								1101	23.5085
								1102	22.1035
								1103	20.7676
								1104	19.6108
								1105	18.4064
								1106	17.2906
								1107	16.2847
								1108	15.3827
								1109	14.3926
								1110	13.4108
								1111	12.3144
								1112	11.5693
								1113	10.8637
								1114	10.2016
								1115	9.55092
								1116	8.94544
								1117	8.54854
								1118	8.02807
								1119	7.4833
								1120	7.06692
								1121	6.59622
								1122	6.25017
								1123	5.91895
								1124	5.53398
								1125	5.24521
								1126	5.00998
								1127	4.63743
								1128	4.38787
								1129	4.13988
								1130	3.8723
								1131	3.67034
								1132	3.45798
								1133	3.28517
								1134	3.09427
								1135	2.92996
								1136	2.76752
								1137	2.61982
								1138	2.49841
								1139	2.39783
								1140	2.28412
								1141	2.14157
								1142	1.97484
								1143	1.92784
								1144	1.82464
								1145	1.75008
								1146	1.61519
								1147	1.57302
								1148	1.49515
								1149	1.54058
								1150	1.4663
								1151	1.39219
								1152	1.30191
								1153	1.28815
								1154	1.13592
								1155	1.15521
								1156	1.20946
								1157	1.04092
								1158	1.06373
								1159	1.03738
								1160	0.90584
								1161	0.9442
								1162	0.90785
								1163	0.85086
								1164	0.92977
								1165	0.70722
								1166	0.68866
								1167	0.79455
								1168	0.50574
								1169	0.63901
								1170	0.93972
								1171	0.8217
								1172	0.86735
								1173	0.62721
								1174	0.39089
								1175	0.6763
								1176	0.52635
								1177	0.57824
								1178	0.29505
								1179	0.57612
								1180	1.65716
								1181	-0.0693
								1182	0.78811
								1183	0.41262
								1184	-0.25223
								1185	1.02019
								1186	0.39213
								1187	0.59696
								1188	0.58066
								1189	-0.23763
								1190	-0.41559
								1191	0.78115
								1192	1.00908
								1193	0.02898
								1194	0.5838
								1195	0.29783
								1196	0.01545
								1197	0.29312
								1198	-0.57577
								1199	2.50795
								1200	-0.75882

## Sheet: Fig 5 h-i
ROI	X	Y	Protein	Figure
2	-251.013	0	SYP-5	i
2	-246.013	0	SYP-5	i
2	-241.013	0	SYP-5	i
2	-236.013	0	SYP-5	i
2	-231.013	0	SYP-5	i
2	-226.013	0	SYP-5	i
2	-221.013	0	SYP-5	i
2	-216.013	0	SYP-5	i
2	-211.013	0	SYP-5	i
2	-206.013	0	SYP-5	i
2	-201.013	0	SYP-5	i
2	-196.013	0	SYP-5	i
2	-191.013	0	SYP-5	i
2	-186.013	0	SYP-5	i
2	-181.013	0	SYP-5	i
2	-176.013	0	SYP-5	i
2	-171.013	0	SYP-5	i
2	-166.013	0	SYP-5	i
2	-161.013	1	SYP-5	i
2	-156.013	0	SYP-5	i
2	-151.013	0	SYP-5	i
2	-146.013	1	SYP-5	i
2	-141.013	0	SYP-5	i
2	-136.013	0	SYP-5	i
2	-131.013	0	SYP-5	i
2	-126.013	0	SYP-5	i
2	-121.013	1	SYP-5	i
2	-116.013	0	SYP-5	i
2	-111.013	0	SYP-5	i
2	-106.013	1	SYP-5	i
2	-101.013	3	SYP-5	i
2	-96.0134	2	SYP-5	i
2	-91.0134	1	SYP-5	i
2	-86.0134	2	SYP-5	i
2	-81.0134	1	SYP-5	i
2	-76.0134	1	SYP-5	i
2	-71.0134	2	SYP-5	i
2	-66.0134	1	SYP-5	i
2	-61.0134	5	SYP-5	i
2	-56.0134	1	SYP-5	i
2	-51.0134	3	SYP-5	i
2	-46.0134	3	SYP-5	i
2	-41.0134	1	SYP-5	i
2	-36.0134	3	SYP-5	i
2	-31.0134	1	SYP-5	i
2	-26.0134	4	SYP-5	i
2	-21.0134	5	SYP-5	i
2	-16.0134	11	SYP-5	i
2	-11.0134	7	SYP-5	i
2	-6.01336	17	SYP-5	i
2	-1.01336	14	SYP-5	i
2	3.98664	18	SYP-5	i
2	8.98664	19	SYP-5	i
2	13.9866	10	SYP-5	i
2	18.9866	13	SYP-5	i
2	23.9866	17	SYP-5	i
2	28.9866	10	SYP-5	i
2	33.9866	4	SYP-5	i
2	38.9866	5	SYP-5	i
2	43.9866	3	SYP-5	i
2	48.9866	2	SYP-5	i
2	53.9866	2	SYP-5	i
2	58.9866	1	SYP-5	i
2	63.9866	0	SYP-5	i
2	68.9866	2	SYP-5	i
2	73.9866	3	SYP-5	i
2	78.9866	0	SYP-5	i
2	83.9866	2	SYP-5	i
2	88.9866	1	SYP-5	i
2	93.9866	1	SYP-5	i
2	98.9866	1	SYP-5	i
2	103.987	4	SYP-5	i
2	108.987	0	SYP-5	i
2	113.987	1	SYP-5	i
2	118.987	0	SYP-5	i
2	123.987	3	SYP-5	i
2	128.987	1	SYP-5	i
2	133.987	1	SYP-5	i
2	138.987	3	SYP-5	i
2	143.987	0	SYP-5	i
2	148.987	1	SYP-5	i
2	153.987	2	SYP-5	i
2	158.987	3	SYP-5	i
2	163.987	3	SYP-5	i
2	168.987	1	SYP-5	i
2	173.987	0	SYP-5	i
2	178.987	0	SYP-5	i
2	183.987	0	SYP-5	i
2	188.987	0	SYP-5	i
2	193.987	0	SYP-5	i
2	198.987	0	SYP-5	i
2	203.987	0	SYP-5	i
2	208.987	0	SYP-5	i
2	213.987	0	SYP-5	i
2	218.987	0	SYP-5	i
2	223.987	0	SYP-5	i
2	228.987	0	SYP-5	i
2	233.987	0	SYP-5	i
2	238.987	0	SYP-5	i
2	243.987	0	SYP-5	i
2	248.987	0	SYP-5	i
2	-251.013	0	HTP-3	i
2	-246.013	0	HTP-3	i
2	-241.013	0	HTP-3	i
2	-236.013	0	HTP-3	i
2	-231.013	0	HTP-3	i
2	-226.013	0	HTP-3	i
2	-221.013	0	HTP-3	i
2	-216.013	1	HTP-3	i
2	-211.013	0	HTP-3	i
2	-206.013	0	HTP-3	i
2	-201.013	1	HTP-3	i
2	-196.013	0	HTP-3	i
2	-191.013	0	HTP-3	i
2	-186.013	0	HTP-3	i
2	-181.013	0	HTP-3	i
2	-176.013	0	HTP-3	i
2	-171.013	0	HTP-3	i
2	-166.013	0	HTP-3	i
2	-161.013	0	HTP-3	i
2	-156.013	0	HTP-3	i
2	-151.013	0	HTP-3	i
2	-146.013	0	HTP-3	i
2	-141.013	0	HTP-3	i
2	-136.013	0	HTP-3	i
2	-131.013	3	HTP-3	i
2	-126.013	4	HTP-3	i
2	-121.013	3	HTP-3	i
2	-116.013	1	HTP-3	i
2	-111.013	6	HTP-3	i
2	-106.013	0	HTP-3	i
2	-101.013	3	HTP-3	i
2	-96.0134	3	HTP-3	i
2	-91.0134	9	HTP-3	i
2	-86.0134	12	HTP-3	i
2	-81.0134	9	HTP-3	i
2	-76.0134	20	HTP-3	i
2	-71.0134	21	HTP-3	i
2	-66.0134	13	HTP-3	i
2	-61.0134	12	HTP-3	i
2	-56.0134	14	HTP-3	i
2	-51.0134	11	HTP-3	i
2	-46.0134	10	HTP-3	i
2	-41.0134	11	HTP-3	i
2	-36.0134	14	HTP-3	i
2	-31.0134	7	HTP-3	i
2	-26.0134	8	HTP-3	i
2	-21.0134	5	HTP-3	i
2	-16.0134	2	HTP-3	i
2	-11.0134	1	HTP-3	i
2	-6.01336	3	HTP-3	i
2	-1.01336	0	HTP-3	i
2	3.98664	2	HTP-3	i
2	8.98664	0	HTP-3	i
2	13.9866	1	HTP-3	i
2	18.9866	1	HTP-3	i
2	23.9866	0	HTP-3	i
2	28.9866	0	HTP-3	i
2	33.9866	1	HTP-3	i
2	38.9866	1	HTP-3	i
2	43.9866	1	HTP-3	i
2	48.9866	0	HTP-3	i
2	53.9866	4	HTP-3	i
2	58.9866	7	HTP-3	i
2	63.9866	7	HTP-3	i
2	68.9866	11	HTP-3	i
2	73.9866	15	HTP-3	i
2	78.9866	14	HTP-3	i
2	83.9866	11	HTP-3	i
2	88.9866	20	HTP-3	i
2	93.9866	15	HTP-3	i
2	98.9866	10	HTP-3	i
2	103.987	7	HTP-3	i
2	108.987	12	HTP-3	i
2	113.987	8	HTP-3	i
2	118.987	22	HTP-3	i
2	123.987	5	HTP-3	i
2	128.987	6	HTP-3	i
2	133.987	7	HTP-3	i
2	138.987	4	HTP-3	i
2	143.987	4	HTP-3	i
2	148.987	2	HTP-3	i
2	153.987	4	HTP-3	i
2	158.987	4	HTP-3	i
2	163.987	1	HTP-3	i
2	168.987	2	HTP-3	i
2	173.987	2	HTP-3	i
2	178.987	0	HTP-3	i
2	183.987	0	HTP-3	i
2	188.987	0	HTP-3	i
2	193.987	0	HTP-3	i
2	198.987	1	HTP-3	i
2	203.987	0	HTP-3	i
2	208.987	1	HTP-3	i
2	213.987	0	HTP-3	i
2	218.987	0	HTP-3	i
2	223.987	0	HTP-3	i
2	228.987	0	HTP-3	i
2	233.987	0	HTP-3	i
2	238.987	0	HTP-3	i
2	243.987	0	HTP-3	i
2	248.987	0	HTP-3	i
2	-251.013	0	HIM-3	i
2	-246.013	0	HIM-3	i
2	-241.013	0	HIM-3	i
2	-236.013	0	HIM-3	i
2	-231.013	0	HIM-3	i
2	-226.013	0	HIM-3	i
2	-221.013	0	HIM-3	i
2	-216.013	0	HIM-3	i
2	-211.013	0	HIM-3	i
2	-206.013	0	HIM-3	i
2	-201.013	0	HIM-3	i
2	-196.013	0	HIM-3	i
2	-191.013	0	HIM-3	i
2	-186.013	0	HIM-3	i
2	-181.013	0	HIM-3	i
2	-176.013	0	HIM-3	i
2	-171.013	0	HIM-3	i
2	-166.013	3	HIM-3	i
2	-161.013	0	HIM-3	i
2	-156.013	0	HIM-3	i
2	-151.013	0	HIM-3	i
2	-146.013	0	HIM-3	i
2	-141.013	0	HIM-3	i
2	-136.013	0	HIM-3	i
2	-131.013	1	HIM-3	i
2	-126.013	0	HIM-3	i
2	-121.013	1	HIM-3	i
2	-116.013	0	HIM-3	i
2	-111.013	1	HIM-3	i
2	-106.013	1	HIM-3	i
2	-101.013	9	HIM-3	i
2	-96.0134	8	HIM-3	i
2	-91.0134	22	HIM-3	i
2	-86.0134	21	HIM-3	i
2	-81.0134	21	HIM-3	i
2	-76.0134	23	HIM-3	i
2	-71.0134	26	HIM-3	i
2	-66.0134	27	HIM-3	i
2	-61.0134	22	HIM-3	i
2	-56.0134	17	HIM-3	i
2	-51.0134	20	HIM-3	i
2	-46.0134	18	HIM-3	i
2	-41.0134	19	HIM-3	i
2	-36.0134	16	HIM-3	i
2	-31.0134	12	HIM-3	i
2	-26.0134	4	HIM-3	i
2	-21.0134	7	HIM-3	i
2	-16.0134	2	HIM-3	i
2	-11.0134	2	HIM-3	i
2	-6.01336	4	HIM-3	i
2	-1.01336	2	HIM-3	i
2	3.98664	2	HIM-3	i
2	8.98664	2	HIM-3	i
2	13.9866	0	HIM-3	i
2	18.9866	1	HIM-3	i
2	23.9866	6	HIM-3	i
2	28.9866	10	HIM-3	i
2	33.9866	3	HIM-3	i
2	38.9866	13	HIM-3	i
2	43.9866	16	HIM-3	i
2	48.9866	31	HIM-3	i
2	53.9866	39	HIM-3	i
2	58.9866	31	HIM-3	i
2	63.9866	45	HIM-3	i
2	68.9866	26	HIM-3	i
2	73.9866	32	HIM-3	i
2	78.9866	23	HIM-3	i
2	83.9866	24	HIM-3	i
2	88.9866	20	HIM-3	i
2	93.9866	13	HIM-3	i
2	98.9866	6	HIM-3	i
2	103.987	8	HIM-3	i
2	108.987	9	HIM-3	i
2	113.987	8	HIM-3	i
2	118.987	14	HIM-3	i
2	123.987	8	HIM-3	i
2	128.987	16	HIM-3	i
2	133.987	6	HIM-3	i
2	138.987	3	HIM-3	i
2	143.987	3	HIM-3	i
2	148.987	3	HIM-3	i
2	153.987	2	HIM-3	i
2	158.987	2	HIM-3	i
2	163.987	1	HIM-3	i
2	168.987	2	HIM-3	i
2	173.987	0	HIM-3	i
2	178.987	0	HIM-3	i
2	183.987	0	HIM-3	i
2	188.987	0	HIM-3	i
2	193.987	0	HIM-3	i
2	198.987	0	HIM-3	i
2	203.987	0	HIM-3	i
2	208.987	0	HIM-3	i
2	213.987	0	HIM-3	i
2	218.987	0	HIM-3	i
2	223.987	0	HIM-3	i
2	228.987	0	HIM-3	i
2	233.987	0	HIM-3	i
2	238.987	0	HIM-3	i
2	243.987	0	HIM-3	i
2	248.987	0	HIM-3	i
1	-253.441	0	SYP-5	h
1	-248.441	0	SYP-5	h
1	-243.441	0	SYP-5	h
1	-238.441	0	SYP-5	h
1	-233.441	0	SYP-5	h
1	-228.441	0	SYP-5	h
1	-223.441	0	SYP-5	h
1	-218.441	0	SYP-5	h
1	-213.441	0	SYP-5	h
1	-208.441	0	SYP-5	h
1	-203.441	0	SYP-5	h
1	-198.441	0	SYP-5	h
1	-193.441	0	SYP-5	h
1	-188.441	0	SYP-5	h
1	-183.441	0	SYP-5	h
1	-178.441	0	SYP-5	h
1	-173.441	0	SYP-5	h
1	-168.441	1	SYP-5	h
1	-163.441	0	SYP-5	h
1	-158.441	0	SYP-5	h
1	-153.441	0	SYP-5	h
1	-148.441	1	SYP-5	h
1	-143.441	0	SYP-5	h
1	-138.441	0	SYP-5	h
1	-133.441	1	SYP-5	h
1	-128.441	1	SYP-5	h
1	-123.441	0	SYP-5	h
1	-118.441	1	SYP-5	h
1	-113.441	2	SYP-5	h
1	-108.441	1	SYP-5	h
1	-103.441	2	SYP-5	h
1	-98.4413	1	SYP-5	h
1	-93.4413	2	SYP-5	h
1	-88.4413	0	SYP-5	h
1	-83.4413	1	SYP-5	h
1	-78.4413	4	SYP-5	h
1	-73.4413	5	SYP-5	h
1	-68.4413	15	SYP-5	h
1	-63.4413	14	SYP-5	h
1	-58.4413	15	SYP-5	h
1	-53.4413	12	SYP-5	h
1	-48.4413	20	SYP-5	h
1	-43.4413	24	SYP-5	h
1	-38.4413	24	SYP-5	h
1	-33.4413	24	SYP-5	h
1	-28.4413	36	SYP-5	h
1	-23.4413	25	SYP-5	h
1	-18.4413	21	SYP-5	h
1	-13.4413	21	SYP-5	h
1	-8.44132	22	SYP-5	h
1	-3.44132	22	SYP-5	h
1	1.55868	28	SYP-5	h
1	6.55868	10	SYP-5	h
1	11.5587	10	SYP-5	h
1	16.5587	6	SYP-5	h
1	21.5587	3	SYP-5	h
1	26.5587	1	SYP-5	h
1	31.5587	2	SYP-5	h
1	36.5587	2	SYP-5	h
1	41.5587	2	SYP-5	h
1	46.5587	2	SYP-5	h
1	51.5587	0	SYP-5	h
1	56.5587	0	SYP-5	h
1	61.5587	0	SYP-5	h
1	66.5587	3	SYP-5	h
1	71.5587	2	SYP-5	h
1	76.5587	0	SYP-5	h
1	81.5587	1	SYP-5	h
1	86.5587	1	SYP-5	h
1	91.5587	1	SYP-5	h
1	96.5587	1	SYP-5	h
1	101.559	1	SYP-5	h
1	106.559	0	SYP-5	h
1	111.559	0	SYP-5	h
1	116.559	0	SYP-5	h
1	121.559	0	SYP-5	h
1	126.559	0	SYP-5	h
1	131.559	0	SYP-5	h
1	136.559	0	SYP-5	h
1	141.559	0	SYP-5	h
1	146.559	0	SYP-5	h
1	151.559	0	SYP-5	h
1	156.559	0	SYP-5	h
1	161.559	0	SYP-5	h
1	166.559	0	SYP-5	h
1	171.559	0	SYP-5	h
1	176.559	0	SYP-5	h
1	181.559	0	SYP-5	h
1	186.559	0	SYP-5	h
1	191.559	0	SYP-5	h
1	196.559	0	SYP-5	h
1	201.559	0	SYP-5	h
1	206.559	0	SYP-5	h
1	211.559	0	SYP-5	h
1	216.559	0	SYP-5	h
1	221.559	0	SYP-5	h
1	226.559	0	SYP-5	h
1	231.559	0	SYP-5	h
1	236.559	0	SYP-5	h
1	241.559	0	SYP-5	h
1	246.559	0	SYP-5	h
1	251.559	0	SYP-5	h
1	-253.441	0	HTP-3	h
1	-248.441	0	HTP-3	h
1	-243.441	0	HTP-3	h
1	-238.441	0	HTP-3	h
1	-233.441	0	HTP-3	h
1	-228.441	0	HTP-3	h
1	-223.441	0	HTP-3	h
1	-218.441	0	HTP-3	h
1	-213.441	0	HTP-3	h
1	-208.441	0	HTP-3	h
1	-203.441	0	HTP-3	h
1	-198.441	0	HTP-3	h
1	-193.441	0	HTP-3	h
1	-188.441	0	HTP-3	h
1	-183.441	0	HTP-3	h
1	-178.441	0	HTP-3	h
1	-173.441	0	HTP-3	h
1	-168.441	0	HTP-3	h
1	-163.441	0	HTP-3	h
1	-158.441	0	HTP-3	h
1	-153.441	0	HTP-3	h
1	-148.441	0	HTP-3	h
1	-143.441	1	HTP-3	h
1	-138.441	0	HTP-3	h
1	-133.441	0	HTP-3	h
1	-128.441	4	HTP-3	h
1	-123.441	0	HTP-3	h
1	-118.441	2	HTP-3	h
1	-113.441	3	HTP-3	h
1	-108.441	8	HTP-3	h
1	-103.441	5	HTP-3	h
1	-98.4413	4	HTP-3	h
1	-93.4413	2	HTP-3	h
1	-88.4413	3	HTP-3	h
1	-83.4413	7	HTP-3	h
1	-78.4413	15	HTP-3	h
1	-73.4413	6	HTP-3	h
1	-68.4413	13	HTP-3	h
1	-63.4413	11	HTP-3	h
1	-58.4413	5	HTP-3	h
1	-53.4413	0	HTP-3	h
1	-48.4413	2	HTP-3	h
1	-43.4413	1	HTP-3	h
1	-38.4413	1	HTP-3	h
1	-33.4413	1	HTP-3	h
1	-28.4413	3	HTP-3	h
1	-23.4413	3	HTP-3	h
1	-18.4413	0	HTP-3	h
1	-13.4413	1	HTP-3	h
1	-8.44132	1	HTP-3	h
1	-3.44132	4	HTP-3	h
1	1.55868	0	HTP-3	h
1	6.55868	4	HTP-3	h
1	11.5587	4	HTP-3	h
1	16.5587	5	HTP-3	h
1	21.5587	4	HTP-3	h
1	26.5587	5	HTP-3	h
1	31.5587	20	HTP-3	h
1	36.5587	13	HTP-3	h
1	41.5587	9	HTP-3	h
1	46.5587	9	HTP-3	h
1	51.5587	13	HTP-3	h
1	56.5587	8	HTP-3	h
1	61.5587	6	HTP-3	h
1	66.5587	7	HTP-3	h
1	71.5587	6	HTP-3	h
1	76.5587	5	HTP-3	h
1	81.5587	8	HTP-3	h
1	86.5587	6	HTP-3	h
1	91.5587	7	HTP-3	h
1	96.5587	5	HTP-3	h
1	101.559	0	HTP-3	h
1	106.559	0	HTP-3	h
1	111.559	0	HTP-3	h
1	116.559	0	HTP-3	h
1	121.559	0	HTP-3	h
1	126.559	0	HTP-3	h
1	131.559	0	HTP-3	h
1	136.559	0	HTP-3	h
1	141.559	0	HTP-3	h
1	146.559	0	HTP-3	h
1	151.559	0	HTP-3	h
1	156.559	0	HTP-3	h
1	161.559	0	HTP-3	h
1	166.559	0	HTP-3	h
1	171.559	0	HTP-3	h
1	176.559	0	HTP-3	h
1	181.559	0	HTP-3	h
1	186.559	0	HTP-3	h
1	191.559	0	HTP-3	h
1	196.559	0	HTP-3	h
1	201.559	0	HTP-3	h
1	206.559	0	HTP-3	h
1	211.559	0	HTP-3	h
1	216.559	0	HTP-3	h
1	221.559	0	HTP-3	h
1	226.559	0	HTP-3	h
1	231.559	0	HTP-3	h
1	236.559	0	HTP-3	h
1	241.559	0	HTP-3	h
1	246.559	0	HTP-3	h
1	251.559	0	HTP-3	h
1	-253.441	0	HIM-3	h
1	-248.441	0	HIM-3	h
1	-243.441	0	HIM-3	h
1	-238.441	0	HIM-3	h
1	-233.441	0	HIM-3	h
1	-228.441	0	HIM-3	h
1	-223.441	0	HIM-3	h
1	-218.441	0	HIM-3	h
1	-213.441	0	HIM-3	h
1	-208.441	0	HIM-3	h
1	-203.441	0	HIM-3	h
1	-198.441	0	HIM-3	h
1	-193.441	0	HIM-3	h
1	-188.441	0	HIM-3	h
1	-183.441	1	HIM-3	h
1	-178.441	0	HIM-3	h
1	-173.441	0	HIM-3	h
1	-168.441	3	HIM-3	h
1	-163.441	5	HIM-3	h
1	-158.441	1	HIM-3	h
1	-153.441	5	HIM-3	h
1	-148.441	0	HIM-3	h
1	-143.441	3	HIM-3	h
1	-138.441	7	HIM-3	h
1	-133.441	8	HIM-3	h
1	-128.441	6	HIM-3	h
1	-123.441	14	HIM-3	h
1	-118.441	18	HIM-3	h
1	-113.441	22	HIM-3	h
1	-108.441	28	HIM-3	h
1	-103.441	20	HIM-3	h
1	-98.4413	26	HIM-3	h
1	-93.4413	35	HIM-3	h
1	-88.4413	48	HIM-3	h
1	-83.4413	40	HIM-3	h
1	-78.4413	40	HIM-3	h
1	-73.4413	40	HIM-3	h
1	-68.4413	38	HIM-3	h
1	-63.4413	39	HIM-3	h
1	-58.4413	29	HIM-3	h
1	-53.4413	35	HIM-3	h
1	-48.4413	16	HIM-3	h
1	-43.4413	11	HIM-3	h
1	-38.4413	6	HIM-3	h
1	-33.4413	4	HIM-3	h
1	-28.4413	6	HIM-3	h
1	-23.4413	2	HIM-3	h
1	-18.4413	0	HIM-3	h
1	-13.4413	4	HIM-3	h
1	-8.44132	5	HIM-3	h
1	-3.44132	6	HIM-3	h
1	1.55868	20	HIM-3	h
1	6.55868	21	HIM-3	h
1	11.5587	26	HIM-3	h
1	16.5587	25	HIM-3	h
1	21.5587	31	HIM-3	h
1	26.5587	38	HIM-3	h
1	31.5587	44	HIM-3	h
1	36.5587	54	HIM-3	h
1	41.5587	28	HIM-3	h
1	46.5587	24	HIM-3	h
1	51.5587	22	HIM-3	h
1	56.5587	21	HIM-3	h
1	61.5587	18	HIM-3	h
1	66.5587	15	HIM-3	h
1	71.5587	9	HIM-3	h
1	76.5587	15	HIM-3	h
1	81.5587	11	HIM-3	h
1	86.5587	5	HIM-3	h
1	91.5587	2	HIM-3	h
1	96.5587	1	HIM-3	h
1	101.559	0	HIM-3	h
1	106.559	0	HIM-3	h
1	111.559	0	HIM-3	h
1	116.559	0	HIM-3	h
1	121.559	0	HIM-3	h
1	126.559	0	HIM-3	h
1	131.559	0	HIM-3	h
1	136.559	0	HIM-3	h
1	141.559	0	HIM-3	h
1	146.559	0	HIM-3	h
1	151.559	0	HIM-3	h
1	156.559	0	HIM-3	h
1	161.559	0	HIM-3	h
1	166.559	0	HIM-3	h
1	171.559	0	HIM-3	h
1	176.559	0	HIM-3	h
1	181.559	0	HIM-3	h
1	186.559	0	HIM-3	h
1	191.559	0	HIM-3	h
1	196.559	0	HIM-3	h
1	201.559	0	HIM-3	h
1	206.559	0	HIM-3	h
1	211.559	0	HIM-3	h
1	216.559	0	HIM-3	h
1	221.559	0	HIM-3	h
1	226.559	0	HIM-3	h
1	231.559	0	HIM-3	h
1	236.559	0	HIM-3	h
1	241.559	0	HIM-3	h
1	246.559	0	HIM-3	h
1	251.559	0	HIM-3	h

## Sheet: Supplementary Fig. 1
z	√CRLBx	√CRLBy	√CRLBz	x_Link All	y_Link All	z_Link All	x_Link xyz	y_Link xyz	z_Link xyz	x_Individual Fit	y_Individual Fit	z_Individual Fit	RMSEz improvement	√CRLBz improvement	Link All	Link xyz	Individual Fit
nm
-600	7.24767	8.19072	15.4465	7.40007	8.1549	17.7439	7.39933	8.18218	18.1153	7.43618	8.20088	17.913	1.00953	1.08389	1	1	0.6074
-575	7.17964	7.39609	17.6976	7.12148	7.45013	20.0536	7.11526	7.44613	20.3651	7.10316	7.33338	20.1671	1.00566	1.05903	1	1	0.7258
-550	6.52011	6.91142	19.3974	6.42315	7.19648	19.6704	6.44362	7.22347	20.7354	6.37954	7.29767	20.6971	1.05219	1.04631	1	1	0.831
-525	5.8	6.68142	15.9412	5.92517	6.50144	17.709	5.95184	6.54717	20.0051	5.94762	6.53463	19.6402	1.10905	1.15415	1	0.9998	0.8348
-500	5.45812	5.96194	15.1938	5.557	6.05032	16.8238	5.62264	6.11566	20.4935	5.60755	6.13052	20.0434	1.19137	1.18639	1	1	0.8924
-475	5.42161	5.3506	16.4675	5.2907	5.33475	16.0583	5.36393	5.38504	21.9794	5.32946	5.41789	22.9887	1.43158	1.20973	1	1	0.9314
-450	5.0249	5.16432	12.8468	5.0405	5.18539	17.557	5.19546	5.20502	25.3683	5.22024	5.25376	25.0173	1.42491	1.82207	0.9998	0.9994	0.8654
-425	4.75575	4.9636	22.1001	4.74449	4.87279	20.3992	4.82204	4.87173	25.6845	4.86543	4.92768	31.7287	1.55539	1.22015	1	1	0.9286
-400	4.62614	4.7428	15.4543	4.53731	4.7746	20.2214	4.5641	4.7826	24.9365	4.64514	4.78667	28.536	1.41118	1.59137	1	1	0.876
-375	4.53501	4.53654	15.597	4.52062	4.54131	19.859	4.54069	4.54255	23.4108	4.54909	4.59746	27.5325	1.38639	1.40028	1	1	0.8896
-350	4.40796	4.36099	16.4991	4.39496	4.39892	18.0759	4.42237	4.40119	21.4886	4.4355	4.56779	27.3138	1.51106	1.34132	1	1	0.973
-325	4.45591	4.28309	14.5442	4.37424	4.29589	15.6941	4.42367	4.30061	20.4121	4.58987	4.42312	25.115	1.60029	1.47025	1	1	0.967
-300	4.23864	4.22399	9.07056	4.24086	4.22279	11.5969	4.2584	4.2249	17.5259	4.44967	4.36805	19.9226	1.71793	2.08699	0.9996	0.9982	0.7906
-275	4.39971	4.35053	9.99302	4.43215	4.31069	11.3124	4.43277	4.31389	15.6715	4.52802	4.443	17.7973	1.57325	1.60541	1	0.9998	0.8158
-250	4.38784	4.35023	11.3667	4.37831	4.37414	12.3853	4.38746	4.3784	15.2981	4.47792	4.56443	17.2508	1.39285	1.4002	1	1	0.8566
-225	4.4278	4.40001	9.63296	4.50734	4.33271	10.8651	4.5097	4.34753	14.9991	4.57139	4.51949	17.7237	1.63124	1.66045	1	1	0.8838
-200	4.61467	4.50316	11.0985	4.63044	4.49893	12.2558	4.64863	4.50679	15.4887	4.69508	4.61566	17.3868	1.41866	1.39294	1	1	0.9276
-175	4.57222	4.51021	10.1936	4.61939	4.44926	11.1633	4.64297	4.46378	14.8819	4.6396	4.56571	15.6274	1.39989	1.4935	1	1	0.9436
-150	4.70332	4.70729	8.30272	4.70326	4.73137	8.70883	4.72078	4.75277	13.3667	4.71258	4.90428	12.8778	1.4787	1.51573	1	1	0.9492
-125	4.77148	4.76053	7.7945	4.75386	4.75658	7.93387	4.76643	4.77511	12.6314	4.7835	4.96867	12.7138	1.60247	1.58989	1	0.9996	0.961
-100	4.7238	4.75993	8.79423	4.62022	4.68466	8.90952	4.63367	4.70041	14.0908	4.668	4.78463	14.6677	1.6463	1.58069	1	0.9998	0.9724
-75	4.79376	4.76359	8.8359	4.73057	4.80211	9.24523	4.79258	4.80968	14.5136	4.84359	4.88487	15.0066	1.62318	1.61382	1	1	0.9782
-50	4.73053	4.79951	9.28673	4.71703	4.76554	9.45737	4.78627	4.76197	14.1564	4.83405	4.93099	14.9805	1.58401	1.56446	1	1	0.9822
-25	4.66105	4.77986	7.03426	4.64963	4.79384	7.7484	4.65125	4.81183	13.1332	4.68645	4.99694	13.2757	1.71334	1.8288	1	0.9996	0.9654
0	4.64931	4.77237	8.68015	4.56857	4.83422	8.69994	4.58088	4.84538	13.253	4.66288	4.89648	13.1788	1.51482	1.50962	1	1	0.9688
25	4.57261	4.65323	9.1906	4.61549	4.68157	9.23587	4.64387	4.70036	13.0234	4.73197	4.69085	12.9765	1.40502	1.43262	1	1	0.9644
50	4.57391	4.69375	9.09384	4.58922	4.7286	9.46713	4.61962	4.74832	13.7247	4.77712	4.67179	14.1757	1.49736	1.47301	1	1	0.9136
75	4.49781	4.58453	9.09019	4.52464	4.60877	9.2331	4.53557	4.63406	14.4954	4.56021	4.58501	14.9564	1.61987	1.62965	1	1	0.887
100	4.46739	4.53859	8.97935	4.41122	4.48275	9.24633	4.41828	4.4957	15.6334	4.43423	4.43513	16.1002	1.74125	1.61578	1	1	0.8242
125	4.38043	4.4132	9.45854	4.46192	4.41901	9.39383	4.47543	4.43534	16.6805	4.51098	4.38716	17.4074	1.85307	1.79928	1	0.9994	0.802
150	4.29383	4.29213	9.15621	4.29676	4.31127	9.59655	4.32425	4.33848	17.3028	4.34542	4.27808	18.7917	1.95817	1.89706	1	0.9998	0.819
175	4.32124	4.27934	10.3024	4.32903	4.29835	11.6768	4.38432	4.32904	19.6771	4.53289	4.27538	21.1409	1.8105	1.71748	1	0.9994	0.8912
200	4.34448	4.33504	15.2248	4.43204	4.26066	15.0916	4.46661	4.27588	21.6666	4.61802	4.29204	26.0797	1.72809	1.44757	1	1	0.9846
225	4.64244	4.42559	12.5823	4.64891	4.46107	15.781	4.70241	4.53529	24.6598	4.65551	4.55781	26.9006	1.70462	1.70444	1	0.9996	0.876
250	4.56743	4.57659	16.7779	4.54447	4.58828	16.7744	4.6065	4.66337	26.2688	4.58935	4.66514	30.3492	1.80926	1.39371	1	1	0.9446
275	4.73013	4.66279	14.4622	4.66109	4.66626	16.9545	4.68583	4.73891	26.4173	4.67326	4.65849	27.1017	1.59849	1.64304	1	0.9996	0.8938
300	4.93689	4.77018	15.5413	5.00443	4.74632	18.4009	5.0255	4.8344	26.5373	5.00717	4.76838	27.9232	1.51749	1.47355	1	0.999	0.9162
325	5.0656	4.85762	17.2554	5.04804	4.85992	18.6135	5.05065	4.87358	24.029	5.04787	4.80716	25.1166	1.34937	1.26917	1	0.999	0.9378
350	5.43904	5.48124	17.0223	5.47839	5.41927	21.1826	5.47892	5.41604	22.0928	5.45493	5.33803	22.5665	1.06534	1.05148	1	0.9996	0.9342
375	5.88744	5.77254	18.0889	5.74398	5.73819	20.9012	5.74533	5.7349	21.3199	5.73112	5.69206	22.2836	1.06614	1.1166	1	1	0.934
400	6.18783	5.8419	18.1047	6.11526	5.93709	19.8212	6.11588	5.9568	21.0282	6.10053	5.90358	21.5101	1.08521	1.08443	1	0.9998	0.9202
425	6.63225	6.26587	15.2269	6.657	6.32946	17.5434	6.6603	6.3707	19.8045	6.70949	6.3104	19.2891	1.09951	1.17817	1	0.9994	0.873
450	7.12061	6.87484	14.814	7.14351	6.7941	15.6153	7.15198	6.82552	18.2966	7.15068	6.76848	18.2961	1.17167	1.17698	1	0.9994	0.8446
475	7.75676	7.36497	14.5534	7.81096	7.39828	15.8415	7.82789	7.42282	17.687	7.80134	7.321	16.8789	1.06549	1.07665	1	0.9988	0.8164
500	8.74392	8.10515	15.6582	8.68929	8.18928	16.3083	8.73046	8.20598	17.5877	8.76736	8.13873	17.5572	1.07658	1.07925	1	0.999	0.8182
525	9.45473	8.81349	12.6358	9.5283	8.91793	13.997	9.57257	8.94809	16.7804	9.62377	8.7979	16.3185	1.16585	1.24292	1	0.9988	0.7794
550	10.6485	9.93419	12.4764	10.5825	10.0602	13.2172	10.651	10.1637	15.8185	10.612	10.174	15.3793	1.16358	1.15805	1	0.9982	0.7376
575	11.8998	11.176	12.5701	11.9732	11.4219	13.2744	12.0305	11.5485	16.1499	12.1781	11.4245	15.7167	1.18398	1.24146	1	0.997	0.6952
600	13.2099	12.6891	13.9737	13.5448	13.0127	14.5439	13.6212	13.1054	17.2205	13.5947	13.177	16.8851	1.16097	1.12035	1	0.9954	0.6566

## Sheet: Supplementary Fig. 2
z	CRLBx	CRLBy	CRLBz	CRLB_C1	CRLB_C2	x_Link xyz	y_Link xyz	z_Link xyz	RMSEP1	RMSEP2	x_Link All	y_Link All	z_Link All	RMSEP_LinkPratio	x_Individual Fit	y_Individual Fit	z_Individual Fit	RMSEP1W	RMSEP2W	Fitgood_LinkXYZ	Fitgood_LinkPratio	Fitgood_IndividualFit	CRLB_P	CRLB_Z	RMSE_Z
nm
-600	7.70168	16.1302	13.8772	213.245	102.548	7.51498	16.0793	15.6637	206.91	101.771	7.50192	16.0288	13.6171	159.717	7.58658	16.0122	15.4393	212.097	145.002	1	1	0.944	162.326	1.1531	1.12037
-550	6.47568	14.2031	13.2063	190.902	92.5842	6.5115	14.3858	15.1603	188.711	93.6857	6.50702	14.372	13.6289	150.579	6.52883	14.3238	15.1018	197.284	133.578	1	1	0.962	151.733	1.13428	1.13219
-500	5.48296	12.4325	12.381	171.202	83.3636	5.38569	12.7308	13.4095	171.699	83.5243	5.37362	12.7395	11.9998	143.577	5.45731	12.7898	13.2932	179.196	114.284	1	1	0.943	140.542	1.11596	1.11451
-450	4.69469	10.7818	12.0064	153.216	75.588	4.7287	10.7334	13.0367	146.38	74.9801	4.72955	10.747	11.9643	124.833	4.76109	10.6701	12.8887	151.437	107.455	1	1	0.957	129.227	1.1031	1.09948
-400	4.11285	9.3433	12.0525	139.6	69.4949	4.05246	9.1582	13.176	139.374	67.9363	4.04668	9.10023	12.1621	117.945	4.05282	9.1912	13.1753	142.337	92.1953	1	1	0.946	120.402	1.0895	1.09717
-350	3.68409	8.093	12.2899	129.846	64.365	3.69747	7.84804	13.2718	130.515	61.6889	3.69467	7.85929	12.6281	114.952	3.70511	7.88812	12.8696	132.606	86.4714	1	1	0.92	113.975	1.07416	1.06778
-300	3.3866	7.00536	12.5544	119.006	59.7738	3.41036	7.01664	13.3021	117.117	59.9576	3.39193	7.01237	12.5544	104.382	3.3805	7.00865	13.2835	119.779	78.6205	1	1	0.964	105.926	1.0569	1.07597
-250	3.18275	6.14239	12.5781	106.736	56.2036	3.18596	6.25687	13.0659	104.691	58.1458	3.17723	6.24884	12.6394	95.8835	3.19496	6.23034	13.0561	105.252	71.5119	1	1	0.983	95.9056	1.04157	1.02552
-200	3.06172	5.40458	12.5645	98.3924	53.3713	3.10836	5.39042	13.1631	98.9324	55.1823	3.10246	5.38523	12.6177	87.6672	3.09442	5.27765	12.9575	100.799	63.4372	1	1	0.969	88.7645	1.02569	1.01041
-150	3.03269	4.81647	12.2402	91.4591	51.797	3.10544	4.66141	12.701	92.0434	52.8666	3.09897	4.66064	12.547	84.1176	3.08473	4.65432	12.5738	93.1193	56.1985	1	1	0.962	82.9952	1.01398	1.01965
-100	3.06589	4.35322	11.5895	86.7959	50.8002	3.05523	4.18015	11.9204	82.6273	50.8157	3.05678	4.1837	11.8755	76.1368	3.05427	4.20374	11.975	83.0165	51.8527	1	1	0.975	78.83	1.0068	1.00956
-50	3.17316	3.976	11.1598	83.8805	50.4608	3.14625	4.07407	11.2343	88.6114	50.7311	3.14657	4.07532	11.1511	80.5996	3.14712	4.05571	11.1116	87.8848	51.2154	1	1	0.97	76.3772	1.00385	0.98691
0	3.35796	3.70024	10.8267	82.7239	50.9002	3.3415	3.56778	10.4767	83.0071	51.4059	3.34238	3.56528	10.4419	76.1028	3.33565	3.57899	10.3753	82.7102	52.3872	1	1	0.971	75.7068	1.00306	0.99381
50	3.62622	3.52141	10.8132	83.2405	52.1148	3.44583	3.48442	10.9528	82.4534	51.8026	3.44365	3.47993	10.7988	75.5743	3.43751	3.47965	10.8526	82.2754	55.121	1	1	0.971	76.696	1.00607	1.0023
100	4.00999	3.42148	10.9832	84.8601	53.8617	3.98699	3.43174	11.2509	84.6874	55.6818	3.9858	3.42889	11.1696	78.9115	3.99409	3.41664	11.151	84.9776	60.7125	1	1	0.976	78.5685	1.01137	1.00444
150	4.48753	3.41049	11.1261	89.1505	56.5987	4.44627	3.39911	11.4153	88.5656	56.4839	4.4416	3.40021	11.1418	82.6579	4.43558	3.39454	11.3693	88.5005	64.9693	1	1	0.984	83.0537	1.02088	1.01434
200	5.08111	3.49726	11.0979	94.7272	59.8911	5.141	3.48976	11.5501	93.1952	60.5573	5.14001	3.48836	11.3108	87.7178	5.14456	3.50404	11.516	94.1951	75.4989	1	1	0.984	88.044	1.03308	1.02508
250	5.77933	3.67486	10.7843	101.028	63.496	5.75343	3.65965	11.9058	101.303	63.3248	5.74335	3.65879	11.2657	93.0926	5.75636	3.65077	11.7038	103.094	77.3379	1	1	0.967	93.099	1.04614	1.0329
300	6.63825	3.98455	10.2754	110.283	68.3701	6.68322	3.90901	10.8116	107.892	68.5991	6.67543	3.90768	10.252	99.2554	6.64893	3.90868	10.7884	111.926	86.8979	1	1	0.981	99.9827	1.0627	1.03935
350	7.60615	4.44952	9.83008	119.715	74.5108	7.86412	4.4889	10.7781	116.981	78.1288	7.84399	4.48537	9.83786	106.999	7.82166	4.48507	10.6427	118.292	101.211	1	1	0.978	106.379	1.08064	1.07583
400	8.69832	5.13742	9.56959	129.825	82.1979	8.59762	5.13022	10.3691	130.463	79.0679	8.58256	5.13023	9.48095	111.771	8.57806	5.15018	10.3027	132.241	104.954	1	1	0.962	112.324	1.09773	1.04448
450	9.86403	6.07628	9.65681	144.367	91.3711	10.0317	6.12133	10.9767	143.491	93.2324	10.0003	6.13206	10.0847	120.796	10.1255	6.04978	11.001	146.378	131.179	1	1	0.911	120.924	1.11214	1.06475
500	11.0817	7.26903	10.1756	161.77	102.566	11.7973	7.20404	11.2385	159.547	103.255	11.774	7.20393	10.1867	129.326	11.6253	7.22866	11.1773	161.793	139.472	1	1	0.926	130.733	1.12847	1.0913
550	12.4549	8.73467	10.7108	183.938	117.203	12.466	8.64186	12.7236	187.602	115.239	12.4736	8.61304	11.3076	147.913	12.3917	8.68978	12.4832	190.292	163.586	1	1	0.888	142.373	1.14746	1.12401
600	14.1045	10.4248	11.5587	208.884	134.62	14.8428	10.1925	13.5595	207.315	131.411	14.8254	10.1867	11.8536	155.453	14.9192	10.1141	13.5487	211.233	198.639	1	1	0.858	152.853	1.17026	1.14423

## Sheet: Supplementary Fig. 3
Fig_sim_crlb
z（nm）	xyp_std_pm				xyzp_crlb					xyzp_crlb_uk					xyzp_std					xyzp_std_uk
-500	10.6896	18.044	6.44413		6.18174	6.71015	4.01478	10.801		6.182	6.71031	4.08472	11.9876		6.15734	6.91632	3.9831	10.9895		6.16316	6.92306	4.11199	12.1756
-480	10.0749	17.7739	6.15584		6.03724	6.58134	3.94692	10.6639		6.03746	6.58152	4.01173	11.8494		6.21587	6.82199	4.18367	11.2994		6.23651	6.80605	4.28297	12.5223
-460	9.60306	16.8303	6.16053		5.90255	6.4626	3.87056	10.5454		5.90274	6.46278	3.93899	11.8111		5.64256	6.34101	3.85397	10.7551		5.65499	6.35622	3.94433	12.0039
-440	8.97758	16.3087	6.15797		5.75806	6.35797	3.78747	10.4474		5.75822	6.35814	3.86445	11.8832		5.92444	6.27533	3.94365	10.8112		5.9296	6.30264	3.97463	12.4648
-420	8.84356	15.7649	5.63779		5.62894	6.23403	3.69921	10.3616		5.62911	6.23415	3.78102	12.0082		5.78196	6.28359	3.76588	10.2215		5.78172	6.27565	3.84539	12.0407
-400	8.15544	15.0734	5.35926		5.49659	6.10557	3.61356	10.2826		5.49676	6.10566	3.69055	12.0905		5.52934	5.96431	3.53347	10.5519		5.53154	5.98621	3.52209	12.445
-380	8.09976	14.4486	4.84988		5.36136	5.99084	3.53451	10.2032		5.36154	5.99092	3.60088	12.0562		5.65212	5.80776	3.51252	10.057		5.64594	5.81389	3.63557	11.9449
-360	7.44801	14.2508	4.79553		5.2288	5.86252	3.47025	10.128		5.22899	5.8626	3.53132	11.9235		5.25231	6.03226	3.52721	10.1718		5.26721	6.03916	3.6084	12.2604
-340	7.01784	14.6062	4.5822		5.09939	5.73835	3.41645	10.0567		5.09958	5.73843	3.48569	11.7659		5.14525	5.75318	3.57651	10.2403		5.13398	5.73995	3.6463	11.8681
-320	6.85031	13.2911	4.43888		4.97142	5.62494	3.36449	9.99638		4.97159	5.62503	3.45745	11.6733		5.02844	5.45832	3.31615	9.95136		5.00304	5.43923	3.42808	11.5479
-300	6.27709	12.4755	4.28188		4.85224	5.51723	3.30338	9.95189		4.85238	5.51735	3.4317	11.7107		4.8969	5.32944	3.40224	9.60902		4.85451	5.27443	3.55972	11.443
-280	6.24897	12.2692	4.43388		4.74068	5.41644	3.2237	9.92707		4.74082	5.41656	3.38667	11.9007		4.66284	5.42569	3.32752	9.71263		4.62817	5.35567	3.47081	11.8969
-260	6.09108	11.7805	4.1421		4.63413	5.32475	3.12581	9.91764		4.63426	5.32488	3.3035	12.1823		4.74324	5.34511	3.24734	9.99683		4.70196	5.25686	3.38713	11.9783
-240	5.8657	11.2199	3.93995		4.53391	5.23071	3.02308	9.91891		4.53403	5.23082	3.18666	12.4196		4.46343	5.20492	3.07316	9.98358		4.43093	5.15615	3.16454	12.1195		%%
-220	5.65895	11.1153	3.67257		4.43288	5.13997	2.93068	9.92223		4.43299	5.14006	3.06758	12.4943		4.57202	5.22013	2.93054	9.95383		4.56086	5.21447	3.07752	12.3045		load('Fig_sim_crlb.mat')
-200	5.40138	10.7301	3.43835		4.33354	5.03468	2.86122	9.92467		4.33364	5.03476	2.9873	12.4152		4.28823	5.00709	2.94427	9.91964		4.27938	5.00307	3.07171	12.3073		label = {'x','y','z'};
-180	5.0338	10.0784	3.2508		4.23762	4.9245	2.81703	9.92415		4.2377	4.92458	2.96296	12.2739		4.15524	5.02393	2.8809	10.1904		4.15148	5.03063	3.00295	12.7535		h = figure('Position',[200,300,1010,270]);
-160	4.79854	9.97845	3.16509		4.14146	4.81201	2.7953	9.92615		4.14154	4.81211	2.99212	12.1723		4.00165	4.8455	2.76264	10.4591		4.00823	4.85406	2.99644	12.5932
-140	5.0535	9.42037	3.28041		4.04647	4.71834	2.7763	9.93021		4.04655	4.71845	3.04801	12.1793		4.12356	4.72662	2.80576	10.0422		4.13046	4.72856	3.10924	12.4077		for ii = 1:3
-120	4.58516	9.32646	3.19344		3.9584	4.63298	2.74152	9.94817		3.95849	4.63308	3.09817	12.3737		3.87658	4.81779	2.77546	10.0639		3.86799	4.82474	3.11906	12.5988		ha = subplot(1,3,ii);hold on
-100	4.49557	8.70453	3.10978		3.88483	4.5585	2.67228	9.98115		3.88491	4.55861	3.08897	12.7745		3.86275	4.3958	2.65311	10.0044		3.86684	4.4085	3.02132	12.9691		plot(zs,xyzp_crlb(:,ii),'k')
-80	4.30663	8.18089	2.97281		3.81363	4.5011	2.57281	10.0314		3.81372	4.50122	2.98174	13.2496		3.75054	4.55903	2.62864	10.3807		3.74457	4.5615	3.1068	13.2552		plot(zs(1:4:end),xyp_std_pm(1:4:end,ii),'^','markersize',3)
-60	4.29665	7.96254	2.71707		3.75057	4.43379	2.46743	10.0949		3.75065	4.43392	2.80768	13.5481		3.78752	4.3264	2.46351	10.017		3.78562	4.33178	2.86355	13.1756		plot(zs(1:4:end),xyzp_std(1:4:end,ii),'o','markersize',3)
-40	4.16094	8.24063	2.78123		3.68497	4.35844	2.37828	10.1635		3.68504	4.35857	2.64994	13.5862		3.74082	4.2783	2.39309	9.85856		3.74282	4.28401	2.59415	13.1547		ha.Box = 'on';
-20	4.21205	7.92043	2.41391		3.62196	4.28352	2.31665	10.2229		3.622	4.28364	2.56822	13.482		3.70982	4.2378	2.28872	10.1182		3.70944	4.24948	2.58828	13.3061		ha.XLabel.String = 'z (nm)';
0	3.91079	7.4527	2.50414		3.55862	4.19681	2.28841	10.2776		3.55865	4.19691	2.57762	13.3926		3.44446	4.16553	2.28419	10.7587		3.43624	4.16055	2.546	13.8659		ha.YLabel.String = [label{ii}, ' loc prec (nm)'];
20	3.86457	7.09749	2.43499		3.4963	4.10924	2.28951	10.327		3.49633	4.10936	2.66802	13.3779		3.39529	3.95678	2.29229	10.3156		3.39786	3.96311	2.66953	13.8251		end
40	3.74088	7.06906	2.33253		3.43635	4.02822	2.30685	10.3753		3.43638	4.02836	2.82276	13.4637		3.38223	4.06097	2.17693	10.3886		3.38991	4.06368	2.81448	13.7758		plot(zs,xyzp_crlb_uk(:,ii),'color',[1,1,1].*0.5)
60	3.76473	6.48599	2.47709		3.38046	3.96349	2.31252	10.4257		3.3805	3.96363	2.99783	13.7319		3.46696	3.7835	2.34128	10.6967		3.46852	3.78464	3.0537	13.7238		plot(zs(1:4:end),xyzp_std_uk(1:4:end,ii),'d','markersize',3,'color',[1,1,1].*0.5)
80	3.77313	6.43342	2.46761		3.32967	3.91237	2.27818	10.4882		3.32971	3.9125	3.09719	14.2955		3.41884	3.97933	2.28752	11.0001		3.4207	3.98029	3.04414	14.4629		legend('CRLB','photometry','PSF Fit','CRLB unlink','unlink')
100	3.36924	6.29101	2.478		3.28743	3.86647	2.19865	10.5677		3.28746	3.8666	3.00171	14.9229		3.08595	3.76668	2.2838	10.67		3.08525	3.75763	3.02272	15.2993
120	3.54331	6.2795	2.37887		3.24979	3.82686	2.0979	10.6551		3.24982	3.82701	2.74037	15.1017		3.25551	3.94389	2.15057	10.4872		3.2533	3.94972	2.69259	14.5284
140	3.60192	5.79968	2.0594		3.21667	3.78527	2.00743	10.7387		3.21669	3.78545	2.49992	14.8483		3.26472	3.74636	1.94473	10.7785		3.27141	3.7495	2.43478	14.9396
160	3.54029	5.85592	2.03425		3.18449	3.73183	1.94542	10.8151		3.1845	3.73199	2.38105	14.574		3.20664	3.85149	1.99402	10.5128		3.20074	3.84714	2.42579	14.0517
180	3.42864	5.65021	1.97975		3.14892	3.67144	1.9175	10.8816		3.14893	3.67156	2.37927	14.5258		3.14452	3.67023	1.95478	11.0177		3.14735	3.66768	2.44494	14.3898
200	3.42602	5.62932	1.91544		3.11465	3.60565	1.92327	10.9372		3.11466	3.60576	2.48132	14.7052		3.16101	3.77649	1.94991	10.9233		3.1634	3.78192	2.43895	14.8216
220	3.27452	5.28794	1.97831		3.08031	3.54062	1.95744	10.9875		3.08032	3.54076	2.69732	14.993		3.03289	3.71773	1.8644	11.4246		3.02879	3.7137	2.58791	15.2017
240	3.2862	5.12258	2.01854		3.04774	3.48445	2.00162	11.0333		3.04776	3.48463	3.03316	15.2841		3.02359	3.44454	1.99576	11.2167		3.02857	3.45044	3.08391	15.6998
260	3.35632	4.88935	2.1402		3.01984	3.44442	2.01888	11.0713		3.01986	3.44462	3.38839	15.6722		3.11413	3.49565	2.04095	10.7545		3.10701	3.49687	3.40058	15.2558
280	3.17172	4.92525	2.07311		2.99612	3.41443	1.98003	11.1142		2.99613	3.41462	3.44138	16.0321		2.91544	3.50453	2.00749	11.0409		2.90754	3.50436	3.36313	15.6304
300	3.17166	4.80651	2.00954		2.97928	3.39083	1.89543	11.1591		2.9793	3.39101	3.06853	15.5863		2.94204	3.43231	1.90118	11.1053		2.938	3.44318	3.05912	15.2687
320	3.26984	4.62817	1.96128		2.96823	3.36831	1.80375	11.1992		2.96825	3.36851	2.69464	14.6173		3.03484	3.48193	1.84891	11.1709		3.03243	3.48236	2.70817	14.6896
340	3.11803	4.51845	1.78837		2.9584	3.33912	1.73372	11.2337		2.95842	3.33933	2.52433	13.8704		2.86027	3.42495	1.72088	10.9219		2.86454	3.42655	2.53521	13.69
360	3.13476	4.41576	1.68418		2.94855	3.30209	1.69562	11.2587		2.94856	3.30227	2.50492	13.5883		2.88671	3.34749	1.68303	11.2038		2.88867	3.35229	2.55902	13.2991
380	3.12816	4.34008	1.77881		2.93687	3.2574	1.69173	11.2772		2.93689	3.25752	2.58107	13.7357		2.8981	3.39159	1.76912	11.408		2.84744	3.36397	2.53481	14.1287
400	3.11245	4.04323	1.7311		2.92485	3.21235	1.72035	11.2828		2.92487	3.21248	2.75369	14.1002		2.8665	3.13311	1.74483	11.3619		2.52022	2.83522	2.51342	12.008
420	3.25904	3.94099	1.83999		2.90899	3.16859	1.77668	11.2938		2.90904	3.16875	3.10096	14.4092		2.98092	3.14217	1.79365	11.105		2.75565	2.87823	2.92621	13.2923
440	3.28233	3.96698	1.88644		2.89661	3.13281	1.83739	11.2944		2.89669	3.13305	3.69806	14.4116		2.98005	3.14243	1.88357	11.408		2.78127	2.92477	3.43369	13.2023
460	3.14314	3.76944	1.89171		2.88783	3.1097	1.85964	11.2876		2.88796	3.11001	4.21345	14.1021		2.88358	3.01675	1.90905	11.3879		2.67389	2.83703	4.03084	13.4341
480	3.10718	3.83095	1.84486		2.88488	3.09314	1.81719	11.2827		2.88502	3.09341	3.89405	13.3959		2.9668	3.12842	1.80143	11.0762		2.88306	3.03752	3.88676	12.9092
500	3.21828	3.69586	1.80495		2.88803	3.08269	1.73476	11.2781		2.88814	3.08294	3.3135	12.5723		2.96767	3.06235	1.7624	11.1857		2.90102	2.97301	3.20693	12.3474
	3.12884	3.72727	1.73437		2.89726	3.07101	1.65577	11.2731		2.89736	3.07127	3.06436	12.021		2.86532	3.16709	1.70892	11.8562		2.82114	3.10959	3.07771	12.6609
	3.25596	3.6454	1.70306		2.90738	3.05353	1.60369	11.2736		2.90748	3.05376	3.05924	11.8038		2.95704	3.01923	1.66796	11.546		2.93353	2.99766	3.02695	12.0235
	3.19047	3.38453	1.6084		2.91635	3.03198	1.58421	11.2694		2.91647	3.03217	3.13342	11.8043		2.88425	2.91132	1.60841	11.249		2.88131	2.91357	3.19141	11.8061
	3.13947	3.38516	1.60229		2.92281	3.00568	1.59827	11.264		2.92295	3.00585	3.20709	11.846		2.81753	3.00015	1.62122	10.9791		2.81769	3.00269	3.19573	11.5471
	3.2122	3.44647	1.68363		2.92599	2.97711	1.64515	11.2613		2.92617	2.97726	3.31941	11.7833		2.98156	3.00218	1.61098	10.9326		2.9785	3.00271	3.36881	11.4122
	3.28375	3.23061	1.78404		2.92584	2.95265	1.71708	11.2598		2.92604	2.95284	3.6528	11.6135		2.89155	2.89715	1.74555	11.6189		2.89373	2.89414	3.78154	12.3025
	3.25677	3.36027	1.85527		2.92676	2.93461	1.78769	11.2599		2.92705	2.93489	4.3667	11.4608		2.92726	3.02043	1.77275	11.2035		2.92954	3.01881	4.61144	11.7092
	3.26879	3.37362	1.85034		2.93354	2.92473	1.81098	11.2581		2.93388	2.92506	4.7566	11.4354		2.84254	2.98834	1.80721	11.2682		2.84318	2.99203	4.87806	11.5892
	3.34931	3.30337	1.75202		2.9461	2.92235	1.76773	11.2578		2.94636	2.92261	4.09429	11.5538		2.90985	2.95199	1.67691	11.2979		2.91079	2.9521	4.22631	11.6192
	3.36646	3.36721	1.76785		2.96788	2.92245	1.69262	11.2583		2.96806	2.92265	3.4919	11.7532		2.90503	3.01262	1.67841	11.3419		2.90428	3.01844	3.78017	12.0771
	3.41317	3.21659	1.64356		2.9946	2.92148	1.62797	11.2643		2.99475	2.92163	3.25099	11.8981		3.04136	2.84126	1.61519	11.2688		3.04493	2.83531	3.18994	11.6395
	3.54324	3.1404	1.60358		3.02236	2.91838	1.59232	11.2705		3.02253	2.91851	3.15644	11.9026		3.1018	2.90831	1.58979	10.9272		3.10053	2.91241	3.19427	11.7323
	3.54081	3.18375	1.59416		3.04811	2.91216	1.58976	11.2747		3.04832	2.91226	3.07495	11.8463		3.04318	2.86003	1.59539	11.3464		3.044	2.86656	3.00255	12.0967
	3.55352	3.24593	1.61542		3.07068	2.9031	1.6205	11.2742		3.07093	2.90319	3.01309	11.9126		3.03905	2.91021	1.58258	11.1428		3.03767	2.90903	3.01574	12.0202
	3.47155	3.16211	1.66468		3.08739	2.89372	1.68316	11.2742		3.08765	2.89382	3.08377	12.2706		2.99407	2.89284	1.65613	11.4864		2.99756	2.89424	3.06435	12.4068
	3.70349	3.20353	1.82748		3.09815	2.88682	1.76752	11.2797		3.0984	2.88693	3.4521	12.9807		3.09107	2.91158	1.77403	11.4615		3.08852	2.90693	3.69851	13.1539
	3.90543	3.1855	1.88668		3.1102	2.88611	1.84233	11.2847		3.11049	2.88626	4.05225	13.8589		3.26179	2.95047	1.84026	11.5836		3.25474	2.95354	3.9577	13.9659
	3.79342	3.13027	1.93921		3.12712	2.8919	1.86463	11.2928		3.1274	2.89201	4.07011	14.4154		3.08259	2.87902	1.95225	11.2714		3.07896	2.88491	4.04682	14.2747
	4.04427	3.28847	1.89609		3.15746	2.90355	1.82481	11.2911		3.15766	2.90361	3.44571	14.5805		3.07291	2.96608	1.84834	11.1398		3.07448	2.96445	3.46316	14.7484
	4.19961	3.11818	1.83884		3.19537	2.91873	1.76268	11.2868		3.19551	2.91876	2.93794	14.4417		3.24271	2.87778	1.77578	11.2093		3.24514	2.87997	2.94807	14.12
	4.13113	3.20449	1.70679		3.24194	2.93265	1.71483	11.2785		3.24206	2.93267	2.66186	14.0713		3.15422	2.91383	1.681	11.5293		3.14999	2.91348	2.71152	14.5682
	4.25428	3.21972	1.74925		3.28798	2.9472	1.69713	11.2635		3.28811	2.94722	2.52731	13.7377		3.22296	2.97934	1.7009	11.1513		3.22338	2.98135	2.42117	13.8856
	4.36944	3.15412	1.77183		3.33324	2.95787	1.71292	11.241		3.33344	2.95789	2.48243	13.7239		3.32226	2.92533	1.7723	11.6308		3.3262	2.92342	2.53904	13.7276
	4.62841	3.20127	1.85516		3.3662	2.96785	1.76304	11.2139		3.3664	2.96787	2.54932	14.176		3.31758	3.01466	1.8199	11.5598		3.31808	3.01665	2.69908	14.6324
	4.57206	3.19362	1.95876		3.39482	2.9799	1.84242	11.1707		3.39501	2.97992	2.78976	15.031		3.41196	2.97661	1.88313	10.9937		3.41489	2.97645	2.96076	14.715
	4.7369	3.25947	2.08274		3.41643	2.99346	1.93646	11.1266		3.4166	2.99347	3.2027	15.8819		3.497	3.00637	1.98309	10.8542		3.49273	2.99983	3.07932	15.2486
	4.78185	3.14299	2.07022		3.44107	3.0134	2.01032	11.0805		3.44126	3.01341	3.45436	15.9494		3.38249	2.95849	2.01604	10.9954		3.38211	2.95931	3.52105	14.951
	5.08136	3.33708	2.14475		3.47514	3.03892	2.02992	11.0379		3.47532	3.03894	3.26091	15.4756		3.4195	3.02551	2.07162	11.2216		3.42592	3.02655	3.29397	15.7956
	5.17452	3.34192	2.14969		3.52316	3.07172	1.99945	10.9912		3.52332	3.07173	2.89801	15.1231		3.38269	3.05632	2.0633	11.2271		3.38272	3.05228	2.89529	15.5439
	5.48882	3.27667	1.99733		3.58322	3.10671	1.95661	10.9426		3.58335	3.10672	2.60792	14.8419		3.70701	3.10712	1.97213	11.0386		3.70056	3.10519	2.69618	14.6604
	5.337	3.3985	1.96859		3.64993	3.14341	1.93158	10.8887		3.65004	3.14342	2.43579	14.5876		3.54893	3.21122	1.95544	10.8798		3.54398	3.21726	2.45841	13.8203
	5.82768	3.5157	1.95373		3.71595	3.17704	1.93793	10.8308		3.71608	3.17705	2.37097	14.4934		3.71184	3.20103	1.91129	10.8241		3.70455	3.18587	2.35847	14.6469
	5.79113	3.45293	2.09344		3.7774	3.21292	1.97807	10.7581		3.77756	3.21294	2.4113	14.6254		3.72293	3.18759	2.00332	10.9725		3.64466	3.09173	2.43214	14.4038
	5.89405	3.54496	2.2017		3.82418	3.24559	2.05194	10.6804		3.82435	3.24562	2.57507	14.9174		3.7861	3.27692	2.06443	10.9118		3.69691	3.20298	2.54218	14.5174
	6.14092	3.59882	2.35976		3.87115	3.28107	2.1485	10.5907		3.8713	3.2811	2.83593	15.0239		3.87177	3.31571	2.10274	10.737		3.7528	3.24212	2.65379	14.4765
	6.32681	3.56822	2.49374		3.9063	3.32198	2.24717	10.5083		3.90642	3.32202	3.05413	14.6379		3.87018	3.24234	2.24129	10.2813		3.79829	3.20031	2.96102	14.3053
	6.33985	3.71814	2.48134		3.9544	3.36929	2.31337	10.4344		3.95453	3.36934	3.07432	13.9763		3.90465	3.39168	2.31857	10.3761		3.87863	3.3607	3.23122	13.8748
	6.59772	3.73002	2.51893		4.01279	3.42183	2.33241	10.3775		4.01292	3.42187	2.93945	13.5247		3.74546	3.30367	2.29565	10.1042		3.73559	3.2982	2.87501	13.7221
	7.12873	3.94813	2.43808		4.08391	3.47983	2.32098	10.3311		4.08403	3.47986	2.77094	13.3442		4.00192	3.53625	2.19138	10.4292		4.00039	3.53139	2.64277	13.2047
	7.21641	4.01822	2.53123		4.17266	3.54394	2.30707	10.281		4.17277	3.54398	2.63876	13.3006		4.19204	3.61022	2.33039	10.1257		4.19282	3.61103	2.73615	13.1878
	7.64893	4.15329	2.45955		4.25797	3.6092	2.31717	10.233		4.25808	3.60924	2.57939	13.3528		4.37208	3.67221	2.33046	10.3979		4.37437	3.67708	2.54734	13.7068
	8.15353	4.02975	2.54444		4.34086	3.67148	2.35854	10.1807		4.34097	3.67153	2.60379	13.4656		4.26531	3.51259	2.27442	10.5764		4.27137	3.51802	2.5047	13.7659
	7.79694	4.24879	2.69133		4.42282	3.73886	2.43042	10.1162		4.42294	3.73892	2.71443	13.5291		4.62661	3.73325	2.37428	10.137		4.63118	3.73619	2.68515	13.5508
	8.49896	4.41796	2.94826		4.49868	3.80286	2.52766	10.0512		4.49881	3.80295	2.88475	13.4		4.42957	3.82126	2.56956	10.2615		4.43601	3.82251	2.88504	13.8306
	8.69646	4.58432	3.12257		4.55908	3.86958	2.63432	9.99533		4.55919	3.86966	3.0402	13.0189		4.51181	3.9342	2.74979	10.1727		4.50655	3.93637	3.16175	13.3113
	8.74096	4.72226	3.23395		4.62227	3.94666	2.72484	9.95176		4.62239	3.94675	3.11019	12.5508		4.55468	4.04094	2.8518	10.13		4.54792	4.03685	3.30589	12.7544
	9.38497	4.80211	3.13965		4.70047	4.0274	2.7821	9.92744		4.70057	4.02748	3.09523	12.2303		4.63218	4.06824	2.76588	10.2104		4.63883	4.07512	3.06546	12.6192
	10.0953	4.95445	3.25989		4.79425	4.12075	2.80884	9.91545		4.79435	4.12083	3.04056	12.1146		4.91109	4.03839	2.81763	9.71728		4.91415	4.04376	3.03867	12.3354
	10.1608	4.97813	3.34818		4.89704	4.21119	2.82917	9.91922		4.89714	4.21127	2.99638	12.166		4.87955	4.18614	2.86842	9.66815		4.88664	4.19342	3.04589	11.8926
	10.0859	5.21642	3.44056		4.99819	4.3155	2.86142	9.92273		4.99827	4.31561	2.99093	12.2945		4.74017	4.25671	2.89415	9.99025		4.74734	4.26332	3.02919	12.3288
	10.9016	5.56678	3.44923		5.11892	4.41202	2.9137	9.92319		5.11901	4.41214	3.03574	12.4222		5.00317	4.42011	2.99459	10.0865		5.02307	4.41673	3.17684	12.8501
	11.5066	5.74907	3.78618		5.21833	4.51349	2.99329	9.92406		5.21842	4.51361	3.13429	12.4517		5.37154	4.46578	3.08054	9.96171		5.37706	4.47207	3.26652	12.3682
	11.2413	6.07956	4.06173		5.31245	4.61577	3.09075	9.92413		5.31256	4.6159	3.25536	12.3105		5.17232	4.75447	3.1085	9.55127		5.17567	4.7624	3.25917	11.6428
	12.4169	6.20966	4.19736		5.4104	4.7215	3.19224	9.92801		5.41052	4.72163	3.35933	12.0431		5.49974	4.5306	3.15254	10.1869		5.50458	4.53534	3.32652	11.8845
	12.7598	6.33365	4.36446		5.50286	4.83047	3.28461	9.94686		5.50298	4.83061	3.42783	11.7937		5.61578	4.65058	3.29045	10.0327		5.61577	4.65335	3.46616	11.9835
	13.0186	6.97442	4.41528		5.60625	4.9478	3.35689	9.98214		5.60636	4.94796	3.4648	11.6672		5.76534	5.03897	3.2689	9.39492		5.77712	5.05221	3.41334	11.3592
	13.6054	6.98403	4.60569		5.71962	5.07391	3.41257	10.0344		5.71971	5.07408	3.49072	11.6876		5.68645	4.98057	3.4796	10.5225		5.6925	4.97412	3.57231	12.1505
	14.0614	7.45388	4.70466		5.83855	5.20229	3.46548	10.1044		5.83864	5.20249	3.52775	11.8192		5.95388	5.1835	3.42748	10.0188		5.96391	5.19896	3.53398	11.8167
	14.5662	8.02072	5.21938		5.96052	5.3372	3.52469	10.1829		5.9606	5.33739	3.58592	11.9805		6.08649	5.64136	3.66009	10.6521		6.0954	5.65357	3.73966	12.7525
	15.0435	8.06011	5.33194		6.08709	5.46619	3.59603	10.2659		6.08718	5.46637	3.6662	12.0834		6.1279	5.67	3.77711	10.4203		6.14701	5.66567	3.846	12.5377
	16.0121	8.70541	5.77942		6.20637	5.60389	3.67757	10.349		6.20647	5.60406	3.75677	12.0693		6.41617	6.00979	3.71029	10.7036		6.42446	6.02389	3.76798	12.4412
	16.691	8.89349	5.74799		6.32449	5.73701	3.76596	10.4366		6.32463	5.73716	3.84587	11.9665		6.17444	5.93916	3.87254	10.34		6.18618	5.93334	3.95573	12.2058
	17.3089	9.22944	6.13659		6.43979	5.8736	3.85216	10.5316		6.43998	5.87377	3.92512	11.8615		6.67777	5.80522	3.8314	9.93434		6.68724	5.80325	3.85593	11.6398
	17.9532	9.47679	6.30323		6.56943	6.00993	3.92991	10.6393		6.56962	6.01013	3.9964	11.8358		6.46057	6.12007	4.12494	10.6415		6.45577	6.13903	4.21471	11.8363
	18.0189	10.0694	6.81979		6.68202	6.15264	4.00372	10.7712		6.6822	6.15289	4.07122	11.9266		6.7969	6.3168	4.21469	11.1175		6.82646	6.31976	4.26393	12.2238
	18.9811	10.5303	6.92605		6.81735	6.30113	4.06917	10.921		6.81752	6.30142	4.14592	12.097		6.95461	6.63916	3.94863	11.4509		6.95725	6.64879	4.04746	12.7633
	20.7206	11.2642	7.18487		6.94938	6.45688	4.13569	11.0917		6.94954	6.45715	4.22577	12.2901		7.06417	6.36848	4.03111	11.2632		7.07515	6.38248	4.10311	12.5037
	20.2493	11.823	7.51636		7.10065	6.6054	4.20298	11.2779		7.10081	6.60565	4.30399	12.4404		6.93349	6.58993	4.19904	11.5874		6.90981	6.59	4.33046	12.9378
	21.7558	12.0559	7.75415		7.22274	6.74539	4.28212	11.4836		7.22294	6.74561	4.38792	12.539		7.44299	6.79364	4.17188	11.1203		7.38951	6.81011	4.28025	12.2779
	22.1823	12.4251	7.96281		7.363	6.89562	4.35673	11.6899		7.36325	6.89582	4.46173	12.6068		7.33101	6.81072	4.52575	11.7368		7.32574	6.77098	4.59817	12.6871

## Sheet: Supplementary Fig. 4
ROI size	Fitting Speed	Fitting Speed
Pixel	Fits/second	Fits/second
	CPU Gauss	GPU Gauss	CPU Spline	GPU Spline
7	827.901	639060	3888.06	128172
8	616.085	681137	2998.08	98622.8
9	454.643	547093	2401.77	76838.2
10	355.046	387415	1879.16	62270.9
11	286.066	439644	1607.84	49895.7
12	232.966	354921	1395.9	41746.4
13	194.056	291700	1181.76	35325.5
14	169.284	250053	1061.4	30695
15	142.819	215171	952.606	25695.4
16	127.558	187029	874.136	23431.9
17	111.636	166818	770.345	20235.9
18	97.7922	147473	654.532	18289.5
19	86.6411	111664	575.459	16318.4

## Sheet: Supplementary Fig. 5
ti1		ti2		ti3		ti4				tg1		tg2		tg3		tg4
ph1	ph2	ph1	ph2	ph1	ph2	ph1	ph2			ph1	ph2	ph1	ph2	ph1	ph2	ph1	ph2
2261.57	410.653	976.405	374.829	11702.9	756.459	7395.18	174.738			2258.31	423.373	975.144	376.568	11703.5	750.438	7395.7	149.09
2485.75	505.321	10250.3	3908.57	2807.35	165.537	5133.31	273.37			2475.36	518.266	10240	3922.84	2808.17	155.052	5136.65	115.172
1330.48	286.68	483.552	185.425	1226.77	104.686	5003.78	115.117			1334.98	266.271	481.953	184.739	1226.3	76.1829	5003.96	59.7671
2715.24	671.873	3091.94	967.545	10671.7	715.557	2964.4	27.3626			2731.75	558.113	3002.15	1123.56	10658.4	758.817	2964.41	1
2173.11	549.389	831.034	207.78	3431.34	283.903	818.912	64.0738			2189.48	439.27	782.946	263.724	3432.72	212.579	818.863	1
4596.46	919.427	1043.27	440.05	959.988	801.552	2558.51	352.398			4596.41	917.545	1042.77	433.941	959.943	41.3782	2558.51	1.91089
536.249	125.634	13630	5287.69	5011.09	399.764	3582	83.7728			534.687	118.58	13637	5287.48	5011.26	397.614	3582.34	79.8603
1660.21	367.066	679.345	261.757	2369.91	137.874	825.636	447.363			1659.28	370.68	680.053	252.99	2370.1	133.075	825.795	6.50925
2099.49	348.693	3243.46	1176.72	4071.56	288.516	905.125	44.1085			2097.6	360.631	3232.39	1205.32	4073.88	255.559	902.828	49.2028
2961.47	504.025	4938.3	1850.9	707.068	121.322	3282.52	35.7861			2959.32	518.334	4933.95	1864.32	707.16	31.8837	3282.23	29.383
1185.79	230.463	2094.95	840.985	2944.07	176.391	688.112	47.5219			1185.69	224.486	2095.87	842.439	2944.07	176.415	688.219	31.9542
2653.78	539.496	1461.43	738.617	1349.5	49.7812	1941.8	51.1869			2659.89	527.966	1519.03	629.972	1346.44	32.7707	1940.59	50.6803
1405.07	266.075	1277.36	612.676	1862.19	507.283	4480.58	50.1481			1392.52	282.579	1250.21	641.91	1871.37	141.669	4480.5	26.3194
6101.94	1241.14	1117.93	410.725	7323.07	494.979	4560.71	34.7002			6087.54	1275.17	1123.01	400.859	7310.6	535.634	4560.46	18.0878
1233.74	290.62	17342.2	6739.54	5125.69	354.248	5527.79	167.51			1234.57	262.592	17336.9	6756.65	5125.96	346.104	5527.48	173.273
2742.68	690.033	1934.53	811.921	3137.55	200.746	2077.28	193.524			2742.74	690.04	1949.37	791.045	3134.57	207.112	2076.89	47.2777
1299.05	242.957	3119.97	1163.77	4505.94	303.936	879.972	536.183			1295.02	242.42	3118.97	1163.23	4504.98	303.905	880.078	8.20388
1027.49	162.593	621.801	359.116	3706.98	360.913	4608.57	490.147			1012.19	217.981	626.526	349.716	3705.44	161.095	4610.72	156.672
13717.4	2869.62	9445.1	3598.72	19323.2	1313.87	1858.01	42.2313			13715.4	2873.84	9400.83	3668.51	19317	1344.21	1857.88	1
745.039	152.172	2938.53	1104.77	943.149	67.1226	5551.63	154.87			748.335	149.297	2908.42	1146.34	933.139	92.3298	5552.95	49.8456
2411.65	475.143	555.298	265.063	2217.74	177.443	3286.43	56.1386			2411.83	470.362	561.955	246.564	2218.84	104.637	3286.56	28.1731
2667.91	543.648	1033.02	435.724	11353.8	756.329	14334.5	224.444			2669.28	541.661	1043.16	396.912	11347.6	748.13	14333.7	222.56
1258.26	251.551	8948.79	3513.65	2533.05	250.307	5882.08	132.797			1259.34	227.31	8954.14	3489.67	2534.78	219.482	5881.68	132.765
2443.03	473.106	14867.6	6217.9	702.406	62.1806	3084.5	280.527			2421.03	560.837	14969.3	5977.52	701.097	10.8691	3082.34	154.724
15178.5	2914.74	956.687	216.913	5931.78	383.851	4962.41	198.602			15123.4	3020.83	942.743	272.925	5938.08	353.705	4969.02	109.033
1986.89	263.061	7433.84	2781.78	21255.5	1521.98	2847.01	70.7324			1945.99	348.378	7417.48	2806.97	21259.3	1514.58	2844.48	106.381
1564.87	321.189	1516.74	546.865	4532.72	314.755	6401.28	164.959			1569.37	294.161	1507.87	542.928	4532.24	313.871	6402.05	144.198
11536	2358.9	12142.2	4780.68	2308.02	163.362	3182.64	110.156			11534.6	2365.41	12143.2	4774.81	2306.02	154.362	3182.17	60.4258
592.101	53.0847	2186.63	980.225	1636.73	127.094	7051.87	70.3256			605.893	53.0605	2209.04	945.521	1629.64	134.252	7050.07	88.4687
4078.3	815.921	724.154	278.328	2400.3	315.523	3952.4	570.206			4066.12	842.911	710.844	271.082	2411.05	266.125	3950.43	53.7933
1374.48	375.769	1133.86	429.72	6276.74	461.031	1637.42	154.76			1393.22	270.012	1139.78	411.574	6278.3	446.965	1644.09	98.6332
1177.46	171.574	5503.99	2137.38	8272.77	491.46	2941.2	46.7583			1148.08	252.563	5450.09	2208.1	8241.11	570.959	2941.29	47.1505
3869.96	818.712	6712	2496.74	1005.08	340.982	8915.66	211.235			3868.24	820.414	6716.29	2491.08	1004.53	45.6875	8917.1	167.749
11329.6	2388.18	4074.64	1557.37	1001.2	828.618	3250.89	81.6945			11332.5	2383.3	4077.38	1554.05	1002.63	65.8957	3251.29	75.4361
2824.39	599.489	840.747	248.65	8775.92	597.65	3617.91	63.0748			2796.8	646.668	817.021	283.229	8777.08	579.671	3612.55	74.5562
1110.05	255.532	4937	1950.87	3203.29	266.868	8911.67	212.047			1099.87	285.603	4930.93	1958.38	3209.84	225.443	8914.27	173.476
10942.8	2364.55	1265.32	598.242	4275.9	297.696	2873.59	70.3415			10942.4	2364.99	1278.64	565.771	4280.1	273.654	2875.92	68.3368
537.94	41.8682	1328.77	406.029	1904.76	290.486	2368.68	110.062			539.046	51.0555	1321.12	405.071	1897	99.1834	2368.6	1.55093
833.963	307.617	3233.06	1189.73	721.411	58.3963	4697.42	292.131			847.155	140.581	3225.12	1199.04	719.691	50.648	4698.03	84.9237
4165.58	808.566	16235.7	6208.6	3090.06	281.271	4493.18	128.583			4165.61	808.64	16221.3	6218.56	3092.36	215.888	4493.62	123.167
1201.62	389.535	757.005	338.426	7214.5	568.286	1326.09	672.178			1227.39	283.155	759.887	296.325	7210.23	581.973	1327.46	46.9459
1635.8	329.668	4175.71	1590.41	3440.45	289.604	9416.16	179.428			1644.86	299.88	4129.98	1656.86	3439.41	290.447	9415.43	179.187
2485.72	494.302	2358.8	996.221	1757.66	52.5381	7862.72	119.296			2472.78	530.711	2402.39	951.904	1754.21	68.8899	7856.45	164.234
1068	248.692	2765.96	1028.08	13819.3	906.955	8595.23	292.994			1067.4	243.902	2766.03	1029.18	13819.6	910.679	8595.38	187.168
950.773	179.193	5669.24	2138.11	1806.71	178.161	2155.44	34.8657			931.37	218.056	5670.93	2134.38	1809.27	161.678	2154.79	36.2046
1087.32	182.544	1396.03	531.713	3227.91	227.899	1574.23	60.5887			1049.83	229.986	1361.32	588.187	3234.39	279.182	1573.77	1
2078.18	631.137	1304.75	596.92	8917.11	657.752	2329.29	186.948			2125.01	508.757	1306.83	594.149	8932.04	615.614	2335.54	113.632
822.884	83.9963	4922.18	1986.86	4677.03	486.133	5371.87	200.393			803.293	95.5131	4914.36	1996.39	4688.21	420.043	5372.58	64.2925
1793.21	550.061	1218.98	459.063	17582.3	1058.84	2274.5	45.6356			1820.03	431.074	1165.39	429.982	17573.9	1150.49	2275.05	10.4922
6158.87	1222.59	8773.41	3441.82	7094.36	536.204	7802.35	199.993			6159.87	1217.95	8791.64	3408.04	7101.01	505.24	7802.52	204.577
8803.47	1832.25	733.604	313.971	4883.16	425.151	6448.76	204.298			8813.42	1810.76	736.552	322.63	4897.25	352.64	6453.03	122.648
666.095	172.463	856.509	407.479	3018.94	264.739	7340.46	138.038			670.167	161.891	838.599	435.043	3021.25	241.739	7338.55	141.086
646.572	178.544	641.806	311.993	9091.62	547.318	2040.87	341.89			630.036	190.548	647.565	278.1	9072.64	639.108	2042.03	40.7797
1383	274.792	786.247	275.039	4872.43	439.009	5067.88	91.5195			1397.34	256.03	787.654	202.846	4895.58	374.664	5062.4	98.4078
7890.14	1896.16	1105.64	502.767	8484.35	415.803	4155.92	391.388			7937.16	1715.57	1142.81	319.587	8475.9	468.74	4163.62	152.521
1770.71	480.587	1001.63	441.051	1793.85	132.208	2452.64	60.0535			1783.16	442.32	1014.96	402.249	1797.96	84.1662	2454.49	48.1815
1258.74	265.166	20594.3	7907.41	7858.98	533.663	675.371	134.518			1255.76	261.332	20564.1	7931.82	7856.62	538.181	676.159	49.9669
6838.93	1392.02	4710.5	1834.7	1998.37	347.132	2402.77	50.1638			6818.18	1429.3	4697.34	1884.56	2002.2	84.6695	2402.8	1
2547.92	587.642	955.267	411.8	953.312	120.395	7704.9	1661.89			2559.03	560.999	941.886	407.945	949.885	93.4447	7705.44	108.185
3260.99	651.341	11333.9	4328.68	9200.08	680.21	4573.38	83.0164			3259.38	650.505	11326.7	4334.84	9208.14	640.023	4573.13	81.4653
1977.55	415.881	989.983	370.361	8058.98	511.812	4167.64	124.535			1976.54	417.389	988.839	372.427	8046.27	549.726	4165.13	127.629
1193.45	196.497	4299.48	1715.64	4320.46	319.034	844.193	112.757			1169.93	205.859	4309.75	1698.8	4326.09	292.06	847.622	49.1993
1185.48	238.171	877.315	288.962	5369.95	378.839	2953.11	103.21			1185.31	240.206	869.863	307.66	5364.67	403.057	2953.69	39.7686
9463.5	1955.86	5137.65	2086.32	4814.84	347.829	7213.71	172.467			9463.38	1952.52	5135.43	2072.1	4814.92	348.83	7213.75	149.491
1498.87	293.68	777.914	290.572	7038.12	429.797	1951.44	694.112			1465.9	355.128	761.689	307.409	7031.66	445.765	1950.4	68.1622
3796.3	1044.13	789.669	322.368	1393.55	124.596	3456.6	128.103			3817.23	1014.68	806.666	290.867	1394.15	117.958	3460.81	106.613
2418.05	551.002	6657.36	2525.99	2544.49	228.691	3496.38	65.4886			2418.37	549.041	6654.16	2524.07	2544.68	191.88	3496.2	55.176
2202.23	490.821	979.034	259.747	1284.25	109.236	1251.59	45.1309			2221.16	426.351	952.09	287.536	1273.08	152.068	1251.57	1
7966.49	1630.45	601.644	206.231	5242.51	370.515	3045.78	58.2677			7984.46	1591.62	596.433	214.456	5240.33	385.264	3044.47	64.4832
2908.66	561.968	10715.5	4213.08	1537.6	114.782	2823.07	103.247			2907.23	565.587	10719.4	4210.14	1535.73	125.796	2822.93	27.1645
718.004	223.775	662.086	231.629	3187.35	163.979	3332.55	152.71			724.101	180.078	656.717	248.32	3186.27	179.627	3335.72	89.693
4912.25	1128.13	3603.28	1532.17	9476.16	691.047	1093.54	91.9364			4924.76	1099.96	3622.67	1525.02	9482.72	674.262	1086.13	106.399
1086.54	280.226	1441.5	507.771	2872.06	239.577	7028.04	64.8749			1107.29	203.961	1387.01	561.311	2871.29	191.492	7027.36	101.693
4838.22	962.429	10463.4	4157.47	6269.61	462.108	2166.98	266.162			4769.4	1084.5	10488.6	4117.39	6276.95	427.866	2163.64	88.4092
1364.33	316.26	2089.69	797.825	1082.09	358.321	5175.42	129.616			1360.53	332.624	2083.39	810.953	1082.19	9.65161	5175.45	89.8951
2898.81	615.765	883.882	327.912	8172.37	569.813	769.217	107.33			2901.75	608.001	885.618	326.896	8172.69	569.398	769.227	1
1153.83	273.558	889.144	423.103	2439.22	224.004	7101.87	63.8933			1157.12	215.105	917.198	369.857	2444.22	195.655	7095.9	84.2035
3566.8	681.171	13246.9	5252.9	1381.98	2119.48	3410.89	151.672			3566.81	678.183	13253.7	5225.78	1380.86	104.564	3411.04	71.6227
2134.29	385.706	1171.2	491.123	701.846	55.0508	5797.45	43.0081			2138.02	402.375	1184.29	456.341	698.719	60.6071	5797.52	15.8077
924.229	196.428	2298.08	872.805	2751.73	182.12	1774.42	214.059			922.352	201.991	2274.39	908.366	2747.85	186.672	1776.51	80.8601
879.12	221.976	8253.92	3424.27	8779.13	587.292	20246.1	448.896			885.379	217.221	8336.09	3242.81	8769.8	650.751	20239.5	510.745
705.396	140.5	7195.08	2801.11	5105.35	321.13	6785.11	140.45			706.604	136.288	7197.47	2799.26	5103.11	294.366	6785.03	136.919
6471.39	1377.3	558.974	207.358	3325.38	280.536	1254.54	102.951			6481.83	1347.45	556.249	214.112	3333.11	233.829	1257.05	69.6788
2202.19	439.198	1335.72	446.5	2404.87	255.889	1528.8	67.7699			2174.38	511.67	1322.87	465.391	2414.23	145.299	1529.92	11.3329
1178.88	231.654	3696.28	1368.88	1217.79	949.699	3143.82	110.141			1176.48	234.397	3682.35	1386.85	1220.08	76.2074	3143.92	21.2848
2237.59	554.173	1806.22	769.854	5954.93	467.523	2204.03	70.8663			2255.13	490.971	1799.57	775.809	5961.36	422.272	2201.61	69.1661
2499.85	486.031	2463.81	871.117	3807.79	310.109	1949.88	77.698			2487.74	500.755	2455.71	882.089	3799.29	321.915	1949.63	64.6218
4696.82	952.509	5047.33	1859.61	4434.5	475.537	3476.22	60.1984			4700.5	955.593	5045.11	1865.46	4439.75	313.573	3476.31	1
2236.95	398.141	3470.82	1432.67	7807.21	437.09	638.301	78.1315			2212.9	492.007	3493.98	1383.69	7793.83	532.801	633.141	85.9059
3242.04	603.931	1420.55	554.779	741.577	187.425	7263.96	117.906			3223.66	661.697	1429.75	505.244	742.97	63.4458	7261.5	124.162
5561.34	1137.54	8567.82	3419.97	8398.96	435.425	2027.23	142.742			5579.61	1102.72	8596.2	3384.18	8389.09	496.801	2030.93	71.674
3031.45	648.17	677.338	448.74	3978.66	276.607	2383.38	66.0508			3021.89	663.212	703.114	235.795	3980.69	293.362	2381.76	14.1584
5321.48	1196.45	13030.7	4965.27	3389.3	191.149	2506.66	95.3445			5316.31	1214.63	13046.4	4945.85	3393.91	139.125	2505.07	102.796
716.97	68.4564	7548.03	2880.03	8274.95	768.964	5006.77	700.033			722.713	120.53	7489.92	3012.13	8302.05	528.782	5006.76	1
3539.76	608.042	1401	607.571	3892.23	335.444	2393.01	391.244			3533.86	660.964	1397.74	621.57	3907.8	285	2392.98	1
9545.25	2006.12	1027.46	384.439	1257.02	79.7318	10541.1	219.827			9545.2	2006.23	1024.03	384.785	1256.86	72.3062	10541.4	157.036
875.646	113.065	3844.67	1386.5	10171.1	900.215	2382.49	79.0861			890.067	137.708	3825.19	1425.53	10212.3	709.603	2381.96	80.3716
1505.22	270.098	11710.7	4941.12	16919	1092.18	1523.09	65.0573			1497.01	295.446	11764.4	4824.09	16917.8	1094.94	1516.57	67.9817
2520.78	507.808	826.009	361.053	3707.53	337.159	6908.76	94.4475			2529.04	478.401	850.753	306.422	3710.33	327.002	6908.01	94.5356
9369.58	2097.57	6617.89	2416.44	5764.08	462.253	3116.43	164.112			9363.36	2102.15	6616.42	2417.75	5759.77	465.936	3116.09	24.6935
1056.67	309.789	863.436	312.557	1247.34	49.688	2094.01	589.833			1070.37	271.386	865.296	268.12	1247.52	2.78004	2094.07	1
3583.86	755.149	2008.47	869.878	3113.68	257.763	9653.58	165.946			3578.77	779.955	2015.15	828.151	3112.39	264.147	9653.51	167.124
4113.59	987.738	1898.21	937.178	4216.27	307.799	3916.53	71.979			4106.43	1003.25	1924.38	896.351	4210.3	333.287	3912.53	100.608
2907.87	619.071	3946.78	1441.37	4287.53	259.947	6389.67	140.855			2908.01	616.836	3946.65	1441.81	4287.58	251.529	6389.5	115.827
1341.95	297.97	661.859	191.431	5187.05	302.676	4536.62	70.873			1342.19	299.751	660.101	179.615	5187.12	295.698	4536.65	55.5812
4657.61	1030.76	902.257	348.253	9022.7	614.966	1647.2	238.193			4659.25	1028.24	908.012	350.164	9026	598.269	1647.22	39.8496
4085	898.706	1769.42	573.686	6180.65	466.732	5108.49	87.5808			4110.7	845.447	1732.17	624.709	6192.36	423.726	5100	121.281
1208.75	300.603	9635.61	3598.7	9612.07	687.334	1290.14	73.1974			1222.1	318.932	9624.66	3599.03	9613.63	682.681	1290.22	26.6746
1977.25	345.032	3205.32	1289.36	8530.53	559.957	7248.82	98.3885			1979.41	328.288	3210.7	1267.59	8529.45	568.257	7249.46	85.9559
2465.15	597.917	13366	5212.72	3282.43	129.199	4481.26	263.409			2484.82	581.014	13388.7	5184.37	3267.48	173.943	4484.42	69.7959
2981.96	756.296	6338.86	2647.18	1379.91	947.36	4679.47	97.5186			2992.73	744.163	6412.76	2553.65	1377.45	111.774	4677.86	89.7695
1488	428.996	3205.09	1171.91	5084.06	319.594	5187.55	61.2825			1500.33	389.148	3185.09	1194.99	5082.64	327.683	5186.77	58.1487
2209.99	522.641	619.492	282.795	5744	423.576	6800.47	118.432			2205.37	492.583	620.599	272.248	5743.92	419.303	6800.46	89.9295
9688.65	2064.69	5969.44	2199.97	3694.54	235.28	8176.88	124.606			9710.85	2002.8	5912.54	2303.72	3691.01	305.938	8177.71	108.955
4496.31	947.075	20096.9	7699.66	1355.39	269.936	5115.76	1268.87			4464.98	990.005	20072.7	7728.97	1351.94	63.4744	5118.3	105.223
2546.61	554.242	7581.84	2927.63	947.754	249.648	595.039	62.8986			2541.13	565.872	7585.11	2919.98	950.173	52.6705	591.74	40.0276
2743.81	532.677	827.831	484.402	12665.4	1023.56	1140.66	480.499			2731.98	575.6	846.637	398.756	12675.6	981.519	1154.48	77.6138
1109.15	323.015	2868.02	1234.66	1094.92	131.761	9018.67	237.408			1121.88	222.685	2905.44	1165.19	1095.58	42.4511	9020.36	155.323
1208.28	217.855	885.766	310.417	8292.24	517.185	5810.38	100.503			1210.64	208.232	843.933	343.38	8279.75	541.015	5809.85	107.254
12435.3	2580.85	1345.63	582.8	1380.46	140.874	1396.6	162.7			12434.8	2580.51	1341.59	580.947	1379.3	102.18	1396.79	29.0377
1966.69	414.422	10035.7	3978.4	2458.31	211.874	4570.05	109.284			1972.09	373.311	10029.5	3983.22	2461.59	197.831	4571.11	91.1748
1604.26	295.728	1014.13	459.1	8657.43	577.133	5638.58	42.3642			1595.01	318.756	1021.93	430.882	8656.13	582.473	5638.59	36.5883
4697.61	1031.29	4743.09	1965.39	5229.62	432.393	2079.53	45.6908			4710.63	995.019	4756.34	1936.81	5235.56	405.429	2079.12	32.3459
730.428	244.299	1016.03	452.228	663.73	400.829	3111.28	62.7501			752.566	140.811	1041.8	387.169	668.723	77.8308	3108.55	68.245
2391.14	543.342	6011.67	2349.35	6742.49	370.417	6330.37	150.873			2394.53	515.519	6022.68	2329.82	6747	346.199	6327.15	143.626
752.061	224.968	1100.37	407.823	6903.95	410.109	1027.81	299.989			762.597	208.058	1108.72	377.965	6899.58	433.595	1026.85	32.4615
275.838	220.068	973.116	370.747	8530.48	546.421	5678.42	50.8535			264.84	70.6045	982.529	337.568	8518.51	645.822	5678.43	63.0508
1239.43	326.457	9700.61	3603.56	9510.02	677.235	2832.58	39.9			1243.94	297.528	9689.75	3625.45	9513.41	646.326	2832.65	18.5344
3099.67	658.454	733.635	326.583	8196.93	587.597	3661.81	72.8521			3086.7	674.977	739.73	294.381	8192.67	603.526	3661.63	73.0758
5680.28	1144.39	7019.17	2683.16	699.102	65.8544	887.945	415.672			5680.1	1149.71	7019.41	2679.46	699.18	22.6652	887.861	11.7126
5661.43	1270.37	2233.2	864.019	4339.41	289.518	1355.26	185.096			5657.43	1274.6	2234.87	862.104	4336.47	293.516	1355.43	28.8079
1575.97	258.006	6943.6	2596.87	925.16	71.2596	5307.97	107.945			1572.99	272.608	6959.67	2562.14	923.522	58.3006	5306.23	101.843
5428.25	1141.21	998.536	351.083	5331.62	370.255	1868.21	143.382			5451.78	1110.01	983.312	374.61	5337.5	331.978	1869.66	86.4653
3634.93	650.293	926.982	420.517	12187.7	795.46	10219.6	140.038			3616.55	695.744	904.915	438.278	12163.2	833.292	10211.2	211.046
5873.34	1280.56	984.574	357.633	6207.7	461.681	7776.55	1255.56			5868.33	1287.25	1001.04	297.883	6210.27	463.302	7778.35	105.11
896.116	180.095	19184	7382.06	7622.38	527.858	3480.41	237.937			897.274	169.045	19214.5	7338.28	7613.1	562.563	3482.2	76.2523
1544.03	415.257	6288.48	2375.86	952.248	47.6622	4661.03	72.6179			1533.91	407.665	6296.73	2354.63	949.78	97.5454	4663.81	39.5958
4583.67	1123.35	7187.25	2875.51	1450.83	69.0581	1516.03	494.233			4616.45	1071.21	7267.54	2790.15	1462.34	123.635	1512.29	1
2246.86	431.009	2215.38	902.171	6189.22	392.674	8660.34	132.782			2251.18	414.61	2215.19	901.271	6189.08	390.577	8660.56	122.731
989.749	151.479	959.448	408.14	4706.54	277.635	1485.41	870.403			976.947	226.683	921.649	452.348	4706.8	319.463	1490.81	46.5675
1438.24	356.145	2833.31	1043.89	1017.58	96.8981	1424.41	21.3746			1439.98	352.711	2847.57	1012.17	1022.21	83.9223	1424.3	1.37721
5266.89	1201.3	745.76	243.882	6455.24	414.539	2412.88	304.756			5275.5	1180.47	743.979	242.502	6449.88	441.113	2412.83	59.1027
3219.33	627.316	10207	3792.02	6559.91	393.937	1170.61	137.982			3206.83	671.396	10105.7	3933.31	6553.68	434.894	1171.28	39.69
7117.05	1489.6	1068.47	371.703	11846.1	808.254	1207.77	57.8896			7124.32	1467.9	1071.54	382.18	11859.1	750.992	1207.14	30.7986
7264.14	1483.25	1298.36	487.592	8695.65	563.435	2090.78	66.2018			7268.02	1476.94	1298.23	487.389	8697.18	556.994	2091.01	62.1172
863.096	121.107	2744.51	810.304	2907.69	174.434	3601.96	71.5606			869.854	164.634	2680.41	944.214	2900.25	175.201	3608.58	129.956
3025.97	657.986	546.8	218.668	5326.66	278.805	4716.91	98.1709			3000.64	730.435	554.082	197.656	5315.29	338.064	4719.84	181.726
2781.55	1051.69	11597.8	4717.2	6775.79	786.761	1233.78	77.3231			2802.48	675.193	11679.3	4505.56	6781.88	360.474	1240.09	51.0228
711.556	140.438	581.022	326.357	4089.95	324.663	4170.63	61.1419			721.7	134.236	596.139	263.338	4097.53	280.606	4168.14	56.7159
1305.24	262.844	1217.77	609.885	3986.49	152.4	1147.53	40.1069			1311.79	235.331	1263.6	535.309	3982.5	206.854	1148.36	37.8856
2469.18	557.381	3490.56	1347.5	1527.56	81.5173	1417.1	50.0384			2470.09	553.094	3482.76	1338.46	1526.78	71.7833	1417.09	1
6771.98	1266.09	1960.39	715.913	10722.5	725.746	1172.7	47.5063			6742.1	1335.57	1970.34	696.983	10721.2	729.081	1177.89	58.6353
766.52	268.531	21778.6	8340.87	11000.3	1020.99	8567.15	79.6253			710.927	240.709	21804	8324.96	11052.6	788.007	8563.95	88.8843
1456.31	333.216	5470.43	2098.64	3198.16	247.308	1906.44	83.3015			1455.13	336.315	5469.87	2100.97	3199.24	225.566	1906.57	47.718
1476.17	380.706	4187.12	1693.93	738.595	568.043	1958.95	353.997			1494.39	340.008	4194.19	1683.99	736.157	66.7658	1956.85	21.5833
1968.25	201.37	1010.08	233.454	12445.6	924.087	1985.6	55.5984			1956.76	294.912	993.905	303.254	12454.2	883.289	1992.2	86.3899
5376.03	1061.56	4884.54	1942.32	11520.6	825.685	1223.3	754.379			5372.93	1069.16	4900.62	1915.38	11515.8	836.842	1224.64	59.7496
7360.22	1578.72	14737.1	5848.91	4042.68	341.295	6830.9	122.175			7357.49	1580.3	14758.2	5828.47	4039.53	294.101	6830.99	119.695
7553.6	1651.65	931.224	427.511	6579.44	485.344	1658.95	51.0671			7546.85	1657.24	928.337	428.842	6582.06	468.556	1659.23	34.7337
1466.45	312.318	6912.54	2701.62	4166.34	330.251	2155.31	55.7504			1465.28	302.184	6905.36	2722.59	4167.15	311.768	2155.35	39.2241
892.903	2276.53	1788.24	569.256	7019.73	536.112	7912.65	134.621			904.179	228.164	1728.12	649.147	7031.18	487.027	7915.36	155.953
569.622	130.404	857.578	347.286	1864.79	244.323	6413.9	124.329			571.078	119.528	861.908	345.617	1867.4	140.326	6412.81	126.662
622.541	125.349	15269	6145.9	3088.97	226.226	2029.97	55.0078			617.232	127.933	15300.8	6111.32	3091.28	210.947	2030.57	12.0299
5530.62	1188.59	2426.48	978.091	3589.99	253.394	1347.7	55.4281			5529.74	1188.28	2429.1	975.596	3590.85	248.889	1347.35	21.7172
1075.72	233.768	578.51	260.922	2728.46	154.373	2724.35	258.05			1076.01	220.212	539.717	267.086	2730.44	141.471	2722.85	75.1549
6160.41	1213.69	4657.88	1809.22	5782.98	360.207	5923.16	179.095			6163.89	1187.6	4656.8	1811.63	5782.55	365.942	5923.51	132.066
6038.21	1311.47	863.066	394.391	4481.51	315.899	6531.2	90.8102			6053.81	1280.54	852.707	402.493	4486.26	302.809	6518.9	117.242
1161.97	354.801	8897.28	3622.43	710.717	269.119	8657.33	172.046			1173.49	255.575	8968.95	3513.61	709.824	55.0152	8656.96	186.959
1095.63	1181.89	1530.52	564.191	5237.52	122.182	2348.02	46.5032			1116.63	177.439	1513.49	600.461	5238.42	315.723	2346.23	32.8972
1763.74	234.535	3010.37	1477.68	11336	785.105	8877.21	132.747			1742.18	337.305	3070.78	1416.29	11349.5	733.723	8873.56	164.769
1239.7	210.324	6592.29	2614.44	571.074	129.601	3486.32	109.586			1237.34	214.556	6589.86	2616.49	576.357	66.7973	3487.44	58.468
1199.34	275.43	18985.7	7318.89	3133.49	302.728	3680.26	81.6465			1198.27	282.971	18990.7	7293.6	3134.5	247.894	3679.96	68.688
1084.69	218.306	1886.08	683.965	13853.5	952.771	3571.77	312.928			1081.02	239.371	1907.59	639.915	13848.6	973.39	3572.63	25.4246
1238.22	289.204	650.015	264.286	4110.56	368.311	5991.57	119.648			1230.6	290.098	655.64	254.546	4115.66	337.559	5991.02	111.193
6072.44	1299.57	5689.78	2170.29	2787.29	206.968	2868.05	151.369			6072.47	1296.86	5691.41	2173.98	2787.22	203.877	2868.18	50.0698
3188.67	658.394	652.811	362.288	12224.9	758.316	5227.77	724.461			3185.04	674.088	656.933	256.167	12223.4	769.59	5227.57	80.9719
1414.87	410.825	2112.11	787.443	1719.37	433.856	898.371	514.351			1439.81	244.389	2082.21	831.569	1726.03	76.4064	898.031	1
4566.62	858.714	3011.94	1037.88	1608.58	56.84	4843.19	102.215			4546.14	912.406	2988.59	1070.95	1607.55	58.5147	4842.77	33.9564
15611	3350.65	15060.8	5910.48	3135.03	167.647	4200.6	106.347			15620.7	3342.46	15055.6	5911.78	3135.12	160.836	4200.76	85.2991
6554.31	1545.17	2047.56	891.594	714.002	253.95	3897.52	431.31			6514.89	1639.95	2070.45	868.125	714.082	1	3896.09	52.3432
2398.36	445.95	8926.01	3470.23	5667.72	377.373	5039.84	316.651			2375.22	492.252	8937.41	3451.2	5666.97	375.571	5039.39	28.1393
1161.33	181.449	5280.82	1958.6	11931.1	768.585	1766.18	62.4785			1159.06	178.575	5283.4	1943.71	11929.6	789.302	1765.95	7.2882
3160.84	508.39	5122.69	2200.4	3150.71	191.478	7778.32	405.979			3130.33	579.371	5170.79	2102.86	3150.84	183.736	7777.66	134.647
4521.33	876.84	7040.93	2651.14	8297.82	636.415	1645.17	60.6482			4516.31	890.116	7075.83	2584.63	8318.46	539.665	1647.54	47.2305
523.886	164.771	704.281	346.539	3689.12	396.435	3892.76	82.4104			533.828	137.108	707.578	338.728	3689.28	233.167	3893.43	74.9207
12037.7	2525.02	2826.9	1022.31	2571.78	214.942	4596.97	404.168			12050.2	2492.78	2832.34	1013.74	2571.8	220.496	4598.67	84.1299
840.073	166.227	4606.87	1857.79	3473.61	343.962	4652.78	254.018			841.756	161.254	4620.87	1837.37	3485.53	268.192	4657.19	108.551
2494.96	518.072	1459.45	579.706	4982.28	392.972	1384.66	129.807			2490.93	530.419	1457.75	588.695	4988.29	342.619	1384.69	1
3646.09	761.152	14626	5517.84	6294.49	403.267	1020.1	575.976			3648.65	756	14588.3	5561.36	6291.47	410.667	1020.85	35.1253
2885.43	478.575	7633.08	2871.47	1599.65	111.619	4217.95	117.625			2870.23	513.054	7613.16	2896.77	1609.5	126.302	4218.04	42.2482
2260.24	371.862	8629.46	3402.08	575.353	268.557	4163.08	1044.15			2234.67	440.563	8661.6	3365.79	598.72	101.945	4152.81	83.6959
7861.89	1926.86	9853.66	3446.91	2107.54	95.3792	7289.41	175.293			7935.48	1762.7	9690.42	3637.34	2107.52	131.294	7277.44	227.292
8996.3	1693.75	4241.07	1877.03	1936.97	300.27	1926.14	155.414			8970.87	1753.53	4282.84	1790.81	1944.46	124.191	1926.21	1
2619.99	934.712	5708.8	2114.36	6149.2	646.31	1846.49	572.367			2654.66	592.816	5732.58	2080.61	6148.13	576.213	1851.03	72.6666
2139.1	446.842	1549.33	574.427	8541.81	580.323	4938.37	72.7596			2137.16	444.01	1545.34	567.851	8540.19	573.328	4938.67	53.7275
697.063	434.735	2777.53	1000.68	4820.33	171.491	5760.69	92.6914			757.449	242.987	2757.5	1025.42	4812.19	248.149	5745.28	180.124
2790.6	459.29	693.716	274.533	5188.61	358.654	7380.77	146.085			2763.26	534.236	694.318	298.871	5180.26	407.34	7379.36	162.583
1342.51	217.626	1463.73	562.11	2191.74	109.854	3289.55	49.357			1349.54	185.591	1438.45	583.966	2183.75	176.993	3288.75	30.341
2855.5	632.241	596.579	173.797	4667.16	188.927	6597.33	706.391			2880.89	610.796	588.435	195.238	4664.93	188.076	6594.3	42.2576
3896.57	889.909	13779.7	5307.54	6665.54	443.811	1485.09	49.7379			3911.43	850.777	13802.5	5268.17	6672.4	402.24	1485.75	52.09
1409.86	251.346	17033.6	6774.16	2151.3	146.958	7018.83	145.287			1405.07	269.095	17017.1	6789.03	2149.27	153.102	7017.86	149.195
653.486	103.368	1715.26	755.322	9614.31	595.651	6918.88	112.243			649.678	111.903	1747.67	681.819	9609.25	617.52	6916.63	131.492
1421.73	224.343	2180.62	812.855	7139.99	407.1	2685.27	65.8081			1415.33	246.14	2198.15	792.157	7130.27	474.537	2687.12	36.8845
1137.31	428.017	623.097	408.343	5337.99	497.663	514.658	540.126			1153.99	147.208	665.389	326.55	5352.83	361.288	513.054	18.3221
692.814	125.099	779.313	185.582	761.248	121.194	1522.16	440.289			660.035	166.219	752.363	230.772	762.577	18.0299	1520.78	30.0754
2192.11	612.629	8679.3	3320.2	8601.19	690.788	1160.41	1156.25			2237.51	452.244	8700.93	3292.14	8614.42	651.129	1162.14	101.781
1901.45	472.182	566.989	280.041	2012.02	113.177	992.84	248.05			1910.99	441.113	529.393	313.573	2015.58	101.517	992.669	1
5240.39	1181	9856.96	4131.54	5617.51	296.343	7695.52	133.875			5268.67	1074.93	9871.34	4114.52	5606	358.663	7685.88	179.211
3092.92	695.167	9773.97	3687.77	8501.3	614.15	6550.78	111.496			3104.17	651.418	9769.73	3692.1	8503.5	604.62	6547.33	126.923
9953.49	2083.76	1036.13	445.72	1093.66	107.217	5671.51	341.545			9941.83	2105.35	992.88	477.401	1089.17	88.6414	5670.25	95.7599
842.743	111.869	9483.72	3695.15	5720.36	414.595	2088.95	163.436			835.81	202.864	9472.42	3713.06	5718.44	410.473	2088.42	106.608
1259.05	288.77	3216.75	1185.03	3905.29	209.972	11335	182.462			1268.6	269.096	3188.44	1225.85	3907.7	204.246	11331.1	208.666
2913.99	593.739	9730.35	3646.83	8985.77	664.484	7064.23	136.007			2912.49	602.18	9735.58	3619.85	8987.1	648.141	7064.38	117.989
5087.11	1106.6	10982.6	4350.06	4102.61	338.616	2448.24	55.6524			5077.95	1119.29	10975.5	4363.29	4112.28	285.83	2449.75	45.778
11251	2472.66	1057.11	334.799	8615.02	589.245	4439.78	138.884			11243.4	2470.28	1057.1	332.416	8611.34	575.453	4438.34	87.4233
16017.8	3300.6	713.224	289.879	12181.2	796.908	1828.54	99.8849			15983	3361.89	686.059	332.047	12166.2	850.624	1828.68	21.8765
1660.81	439.45	2119.34	727.934	2158.93	131.425	7850.25	231.671			1681.39	377.755	2096.47	800.085	2142.13	155.735	7853.12	163.413
2462.52	458.143	1281.6	485.351	1512.71	149.639	850.762	57.5005			2461.82	463.6	1279.42	488.067	1512.93	84.0452	850.316	34.5219
726.999	149.418	11493	4217.31	2822.27	102.516	3371.35	1020.9			726.568	140.988	11501.6	4210.49	2810.42	147.899	3371.85	24.3586
3013.68	657.665	6188.09	2612.79	758.988	186.826	7098.47	109.559			3015.41	656.858	6194.22	2608.56	758.913	56.6626	7098.43	94.0498
1984.14	436.742	20815.9	8202.13	5783.75	391.278	2131.44	34.7319			1986.09	433.776	20824.2	8199.27	5782.39	378.533	2131.48	13.6995
4345.91	983.996	14345.3	5639.69	1371.85	55.4535	9863.99	193.736			4348.86	976.274	14345.5	5638.89	1372.69	46.8449	9866.95	176.842
3557.84	738.855	2907.25	1122.12	5206.06	391.071	1617.24	152.497			3549.97	765.867	2907.83	1120.03	5206.8	391.572	1616.89	36.8491
2747.55	648.736	1075.53	343.166	9085.98	635.994	9075.2	135.661			2770.04	611.265	1075.67	331.752	9080.43	652.48	9071.11	159.265
1750.86	717.272	7330.15	2633.24	5223.2	503.573	6489.47	847.447			1747.62	231.054	7285.9	2716.08	5234.3	400.114	6486.83	49.2288
5895.78	1336.26	5793.88	2231.46	10110.3	750.852	1883.89	74.4043			5883.79	1366.86	5786.01	2253.08	10119	643.485	1870.2	111.076
10863.7	2359.95	3049.28	1306.77	9125.13	732.38	7242.78	383.434			10871.5	2344.4	3052.12	1303.12	9141.04	634.119	7241.45	121.856
5584.79	1276.18	4860	1711.06	1915.34	82.9202	2483.71	313.556			5576.98	1295.03	4825.2	1750.32	1914.68	88.6689	2484.58	44.8759
1040.92	276.387	1216.73	453.734	855.888	79.8889	5297.29	117.507			1051.59	257.212	1216.74	460.379	859.018	58.1761	5295.52	118.849
2331.03	511.359	1473.94	549.624	7502.09	529.603	8012.97	156.738			2333.76	487.26	1472.64	551.271	7501.74	533.937	8013.37	119.59
872.971	200.721	2373.24	812.181	434.738	172.522	1842.86	49.6002			863.808	195.708	2391.65	742.403	434.547	1	1842.84	1
886.647	162.451	8623.66	3410.09	1778.26	139.002	7183.08	178.487			887.825	163.571	8607.44	3437.57	1779.8	142.448	7183.46	105.919
1290.55	264.453	927.788	268.516	3823.43	297.849	10832.4	183.957			1286.35	272.873	916.895	226.849	3823.09	284.583	10831.3	174.33
2970.65	863.371	15302.4	5559.29	4795.19	273.87	4415.57	263.371			3048.64	701.06	15238.4	5639.7	4796.8	283.472	4420.92	101.008
2439.8	460.851	960.609	825.799	3632.74	213.159	6917.8	181.573			2444.84	505.26	1019.04	463.939	3632.55	203.467	6919.61	144.096
1720.5	322.803	3285.69	1375.36	9906.85	682.499	678.249	47.9633			1705.08	369.232	3282.85	1374.85	9914.92	656.894	678.472	1
4159.14	875.438	4178.76	1610.59	4862.12	520.761	5601.8	78.5021			4137.53	917.013	4141.57	1662.47	4876.29	358.542	5594.34	100.22
9042.47	1998.96	2001.14	725.007	3290.38	208.563	5679.75	119.542			9034.48	2006.64	1991.03	727.83	3290.4	204.979	5678.51	105.043
1849.58	352.22	6562.76	2453.11	8074.92	731.705	7869.97	131.25			1806.7	428.989	6567.08	2446.84	8106.36	503.537	7863.24	166.848
11153.8	2432.83	1097.43	428.503	16022.4	1144.01	8656.4	126.857			11181.3	2399.9	1086.6	427.792	16036.7	1086.53	8656.74	171.26
1025.49	195.968	2205.41	765.79	7156.86	511.561	3274	100.112			1026.26	190.644	2197.78	790.144	7158.2	498.217	3274.24	80.5481
1907.02	420.426	7722.09	3249.74	796.507	258.681	8559	715.554			1907.92	423.709	7819.56	3118.66	805.678	74.2734	8562.97	141.222
1816.81	440.945	2389.87	964.262	3380.72	238.041	933.466	788.789			1820.11	426.021	2405.21	932.354	3385.38	237.431	934.008	17.4038
954.694	238.699	640.51	282.069	2652.68	199.012	2794.09	72.1068			956.628	233.484	634.143	270.666	2652.48	193.42	2794.1	57.1645
939.698	212.192	1000.26	339.747	1454.07	119.196	990.908	772.017			933.38	229.623	1013.74	332.115	1453.02	159.091	993.81	30.9226
1368.05	221.179	4795.54	1884.06	692.927	67.9809	2049.94	56.7834			1335.48	300.677	4804.06	1868.82	694.351	23.9037	2051.17	61.1717
1442.65	272.209	1451.95	619.227	11531.8	865.112	2119.74	442.983			1442.78	271.061	1449.44	612.84	11533.5	863.274	2119.74	11.1804
1174.1	291.386	1538.38	634.979	5131.15	354.055	3866.69	231.152			1191.49	247.634	1539.88	611.606	5142.17	301.546	3866.62	99.4493
3854.31	958.17	5852.87	2235.24	7093.42	601.476	7015.48	90.7328			3858.87	956.526	5813.28	2315.9	7099.47	524.165	7014.04	153.813
978.427	222.884	5677.14	2279.46	3199.45	185.051	8464.21	242.178			974.009	219.081	5681.41	2274.96	3198.29	182.233	8466.21	173.207
2651.39	591.193	1733.75	790.644	11169.6	789.93	3291.66	219.821			2656.4	587.461	1774.81	747.207	11160.8	802.992	3304.76	114.81
5273.25	1094.88	5946.41	2137.09	10843.8	739.637	8568.72	105.176			5277.72	1091.75	5942.44	2142.06	10824.1	829.446	8560.02	144.99
2789.35	433.267	1971.28	967.749	679.405	115.673	4151.46	43.3022			2732.51	515.226	2022.95	889.309	666.636	64.6879	4147.84	50.9921
984.322	588.486	3384.91	1282.54	1861.35	623.513	3403.68	1179.28			987.185	83.0971	3329.91	1372.6	1861.07	192.76	3398.12	55.6241
10200.7	2137.57	6614.38	2498.77	5646.24	433.664	4953.36	571.788			10230.7	2067.72	6612.81	2501.44	5652.59	406.413	4954.41	96.406
1822.86	395.083	1072.03	594.447	3844.47	84.6667	2645.88	78.8243			1803.13	362	1139.4	488.465	3841.75	148.655	2645.96	1
5403.69	1191.69	2640.64	1009.19	1606.55	96.5591	665.872	214.821			5425.23	1143.48	2633.45	1027.08	1604.98	117.736	675.776	62.5676
3432.79	720.632	516.774	236.129	6602.08	525.896	1468.17	276.334			3436.64	712.439	512.887	227.488	6608.99	500.659	1468.98	26.0705
3076.94	650.502	12313.1	4818.65	8413.65	636.935	2703.09	65.9833			3076.84	646.237	12312.7	4816.92	8413.67	637.079	2703.12	21.7882
2531.63	517.818	19381.8	7196.81	6740.81	379.559	1922.65	432.691			2484.11	626.552	19369.2	7224.71	6734.56	394.943	1922.89	1
1436.46	243.05	4978	1841.8	2221.59	264.132	3216.63	35.5513			1436.79	274.388	4963.47	1865.31	2228.25	118.433	3216.57	1
5987.35	1169.34	19254.1	7363.24	6763.6	462.637	1304.66	194.875			5988.73	1163.1	19254.3	7361.54	6763.62	466.317	1304.54	26.8932
1311.98	177.04	4221.87	1462.09	7077.09	550.316	1323.21	525.969			1291.43	211.599	4195.94	1510.11	7085.28	519.973	1328.68	51.3607
2193.63	500.857	4029.9	1666.46	11044.3	683.122	1228.59	317.718			2196.23	501.228	4089	1588.1	11025.4	735.537	1233.46	55.8646
1220.87	284.948	4553.94	1791.8	3189.1	231.041	9388.41	199.953			1220.24	287.723	4550.49	1806.68	3188.48	235.358	9388.52	190.146
4758.55	1002.01	1275.69	525.536	1380.71	113.104	7465.8	113.207			4755.91	1013.21	1286.57	481.092	1381.12	104.874	7464.97	106.838
4443.67	1220.14	3584.93	1289.58	10805.8	898.444	6963.81	159.224			4477.13	1164.34	3575.16	1310.32	10842.7	754.907	6957.08	180.221
3670.8	675.02	20339.5	7670.78	5479.12	213.956	3484.36	49.7249			3624.61	767.526	20365.8	7627.41	5463.74	286.415	3487.77	64.2414
1010.21	186.788	1418.57	498.345	5873.62	414.468	4324.19	66.7416			1007.64	192.153	1413.95	509.567	5874.04	409.603	4323.34	50.5546
982.564	130.679	3264.32	1212.74	3220.68	244.001	2068.8	725.613			965.341	222.365	3250.36	1234.28	3227.4	152.004	2073.63	88.0874
6076.12	1511.28	10230.6	3835.36	4840.27	550.734	12683.1	553.945			6086.75	1507.64	10313.3	3739.14	4854.76	427.027	12683.1	183.497
812.954	288.647	4187.16	1711.19	2546.21	181.918	2192.35	616.641			813.267	147.587	4190.77	1697.73	2545.9	185.875	2192.35	1
9844.54	2077.29	10943.7	4242.97	4591.11	331.278	1683.13	30.7522			9858.51	2056.67	10940.1	4251.26	4566.2	412.455	1680.75	21.8848
1128.83	137.676	927.788	607.508	3136.83	419.275	655.205	28.9958			1109.3	175.63	997.057	456.621	3151.22	305.4	655.631	1
4928.58	1063.31	1796.87	643.723	3015.72	600.925	1998.27	44.9353			4915.17	1095.73	1764.68	753.143	3044.03	269.121	1995.6	52.5348
6326.53	1286.61	4717.64	1797.63	1947.43	168.807	2091.06	43.6483			6328.74	1290.09	4719.3	1798.65	1948.23	159.199	2091.02	15.4603
2804.58	593.9	2590.45	1046.03	3782.32	256.01	4582	157.972			2807.22	588.849	2574.14	1048.5	3781	249.979	4580.33	120.413
2336.78	517.435	505.704	178.267	3061.07	327.871	7905.43	440.45			2363.34	427.654	490.799	232.053	3063.76	289.815	7903.34	171.808
12448.4	2676.3	2743.21	1114.62	1808.96	147.387	1422.83	51.6468			12444.6	2692.1	2744.26	1102.11	1807.42	122.542	1422.89	9.28483
10098.2	2133.87	699.381	245.307	1866.39	121.865	822.411	72.0557			10096.8	2139.44	701.758	246.352	1864.09	132.479	821.152	18.4552
13975.5	2963.77	3257.42	1236.77	7157.02	438.042	3953.41	104.549			13980	2941.61	3263.62	1188.02	7154.29	461.542	3954.27	93.5028
1363.75	312.02	11330.5	4419.3	13137.8	894.386	4408.1	193.627			1361.18	319.132	11328.1	4426.28	13140	871.05	4409.1	98.0783
3639.64	889.535	8574.64	3320.47	6535.84	439.555	4377.73	168.514			3661.22	840.654	8561.49	3339.71	6531.55	455.425	4377.78	3.07296
4033.79	912.756	11047.1	4406.87	6174.59	388.324	986.598	28.5561			4032.45	927.227	11058.8	4381.91	6163.7	438.883	979.863	46.6565
17729.4	3780.17	5109.53	2183.9	5374.3	256.077	728.408	393.458			17726.7	3771.68	5191.63	2051.95	5367.46	291.121	728.41	1
666.226	131.576	1439.11	487.01	876.914	161.421	10271.7	205.357			667.124	127.921	1438.29	491.737	874.714	110.396	10271.5	211.01
12844	2894.03	662.985	1201.29	4149.57	296.951	6490.43	607.958			12855.8	2874.52	666.013	346.99	4139.31	351.579	6495.51	152.431
2417.73	387.011	4463.32	1653.13	5817.22	427.135	11856.4	426.086			2406.18	435.609	4474.97	1636.44	5828.9	361.157	11870.2	246.788
8166.36	1805.86	2581.84	866.133	3643.19	216.016	2247.77	66.2341			8142.24	1853.41	2541.53	944.24	3628.46	297.622	2243.6	98.595
1062.55	198.597	4905.85	1958.14	2365.96	204.399	3267.09	71.309			1061.96	198.274	4918.98	1935.46	2367.93	102.845	3268.2	57.5762
3754.33	799.215	742.027	202.982	9826.14	693.489	7078.22	174.534			3738.31	817.274	731.344	205.167	9828.16	684.071	7078.96	165.221
18699.7	4057.44	7280.9	2496.4	3743.4	391.498	968.078	66.7559			18708.7	4048.67	7204.63	2599.83	3753.03	334.821	967.902	9.38794
15544.8	3294.28	6394.43	2518.97	3126.52	213.258	3161.51	69.2423			15508.2	3344.71	6397.21	2519.98	3107.27	260.867	3157.27	95.2146
2273.42	492.418	19431.2	7757.05	1175.31	93.5981	2607.49	309.901			2271.8	504.832	19463.9	7727.35	1174.76	43.597	2620.99	155.156
421.159	164.774	647.372	169.773	3478.53	427.292	1465.04	92.0606			434.816	151.376	593.035	223.486	3496.92	254.233	1466.59	45.287
2767.7	621.301	1945.64	771.697	3287.47	182.199	2457.24	836.74			2769.51	618.801	1948.89	765.116	3288.17	163.324	2457.14	56.1352
7874.27	1687.49	803.981	302.22	5275.67	416.414	6886.85	2383.23			7876.37	1688.59	801.842	292.907	5274.7	400.731	6886.75	142.07
1540.65	696.106	13819.1	5642.51	4742.96	377.079	9790.02	1235.39			1563.3	524.892	13896.8	5547.69	4742.79	378.894	9785.1	160.249
1005.29	233.934	1205.01	398.674	2775.21	222.378	9048.81	158.755			1003.5	235.072	1202.81	401.021	2777.96	186.716	9044.69	154.548
2078.54	394.633	2330.2	823.259	1639.52	155.926	1118.95	71.4473			2067.3	423.664	2331.89	820.623	1644.21	59.4079	1119.71	45.096
1229.33	286.718	9492.46	3188.07	1145.54	133.984	959.937	72.4839			1229.17	271.117	9371.56	3328.05	1148.31	72.3425	957.493	41.2248
1861.22	464.55	1734.68	550.27	3374.51	202.129	3967.73	385.402			1877.17	396.621	1661.94	639.494	3378.74	205.189	3967.46	18.2651
1300.68	241.726	10011.5	3779.13	2336.66	145.178	3331.76	131.925			1258.94	303.892	10012.7	3777.47	2339.74	108.293	3329.69	80.3954
3225.46	688.058	8233.79	3195.39	4064.43	324.711	3117.53	62.4965			3231	686.52	8246.58	3173.18	4067.46	301.225	3117.26	52.3413
2209.08	466.791	4282.38	1586.68	1785.88	109.783	891.604	42.3869			2199.68	493.215	4260.27	1619.96	1781.81	113.261	891.832	1
2902.4	632.296	958.914	342.3	1699.92	86.0515	502.327	44.9152			2902.89	634.196	959.334	339.847	1700.12	78.3876	502.32	1
2424.69	479.435	2710.75	1050.11	3324.23	200.833	3974.02	80.7788			2411.48	521.547	2716	1045.09	3314.89	189.184	3973	87.6467
1052.11	409.604	1568.73	559.821	9092.43	709.61	8893.66	394.293			1060.51	348.467	1499.56	741.069	9103.19	709.35	8893.49	140.967
4012.53	805.828	6293.27	2412.03	751.844	195.186	3337.65	62.0083			4003.45	826.658	6328.79	2358.93	759.372	144.711	3337.7	1
1118.24	210.166	701.727	195.884	2996.41	198.734	4162.16	82.3668			1117.56	216.745	704.482	204.569	2993.28	211.302	4161.74	84.4976
441.528	181.928	7884.26	2899.03	1607.5	394.057	1501.73	113.148			473.669	154.69	7883.37	2893.49	1606.54	73.5715	1500.03	102.564
1124.86	285.688	16604.4	6304.4	990.576	557.043	2447.28	148.402			1113.53	304.309	16562.9	6367.6	992.492	68.6995	2445.65	54.0691
4551.13	1078.88	3346.55	1279.39	837.496	33.5632	889.103	64.579			4553.84	1067.57	3350.8	1261.05	836.335	18.4077	888.945	16.6037
1981.61	364.602	533.225	255.21	7600.13	522.721	1661.47	389.165			1978.82	374.717	514.552	273.88	7606.5	491.218	1662.65	45.0241
3678.83	724.11	810.084	362.102	5757.27	309.673	2376.92	83.2836			3676.49	730.593	842.091	304.266	5752.58	339.876	2372.56	79.3895
876.767	174.786	829.43	356.757	3487.51	240.457	1522.02	475.893			882.077	157.751	823.261	365.177	3484.78	246.316	1521.81	8.03549
7056.48	1535.11	10145.4	4209.25	5547.99	358.996	8926.01	267.464			7082.4	1464.2	10189.2	4137.02	5545.48	375.574	8927.75	140.618
1710.29	339.395	2020.91	755.335	6055.23	464.808	2511.74	72.1135			1715.58	319.199	2023.6	750.172	6041.95	497.885	2516.5	56.0052
3607.06	766.962	723.711	240.543	2014.98	212.734	1269.16	60.4772			3650.22	658.752	726.157	237.445	2027.9	130.184	1273.99	40.3121
1867.26	446.975	1249.98	424.928	7554.37	534.848	657.629	49.7405			1864.79	452.754	1245.03	428.004	7553.7	531.126	657.736	1
1153.54	225.126	4713.1	1747.63	10584.6	713.998	1036.41	40.1198			1153.59	225.255	4685.51	1779.16	10582.6	721.904	1036.67	33.3908
2971.29	629.424	983.543	328.125	7538.28	535.31	883.332	448.722			2968.01	635.2	994.82	293.294	7535.34	544.765	883.196	1.27186
1175.78	282.267	661.334	319.541	1693.84	145.954	9380.04	219.123			1176.68	277.272	659.136	316.805	1693.5	100.962	9380.11	208.067
966.838	349.582	593.873	278.231	1632.74	98.7148	5958.86	135.308			973.703	267.801	595.444	266.742	1632.86	97.3439	5959.17	125.824
9167.69	2180.91	10432.3	4144.97	3112.16	141.322	5068.9	81.6859			9211.33	2071.18	10383.7	4220.18	3096.56	251.37	5068.77	25.5418
11822.2	2526.54	471.652	96.6529	615.001	636.486	6636.73	201.4			11808	2561.27	422.916	136.083	617.346	13.4541	6638.88	118.942
8416.72	1668.37	519.892	263.164	2079.27	153.314	676.384	200.733			8421.25	1658.89	533.24	239.862	2078.41	163.865	676.071	46.3373
3732.82	626.747	1260.99	526.047	9828.35	618.047	7086.18	77.9236			3694.65	715.218	1232.24	330.129	9831.02	593.971	7091.31	171.026
4088.8	837.57	4644.69	1782.84	1750.35	317.661	3464.85	66.399			4082.24	862.661	4643.64	1789.03	1751.07	130.089	3464.05	104.969
841.534	137.748	2925.33	1137.26	621.849	58.0494	8188.65	160.949			821.464	146.033	2911.59	1155.58	621.891	1	8189.17	155.048
1426.57	630.504	2079.65	797.4	1718.44	872.244	824.093	60.1917			1450.17	350.031	2051.11	849.133	1718.3	116.7	825.189	43.0248
3019.96	676.358	4855.91	1859.88	5115.89	309.607	2277.57	94.0134			3033.99	642.953	4843.78	1881.82	5114.24	320.06	2277.56	22.6277
4344.53	890.567	4750.24	1691.53	5823.67	394.007	4759.7	93.3651			4326.85	915.815	4746.12	1703.78	5817.65	434.333	4748.12	139.145
12157.6	2545.61	14938.1	5728.05	7524.28	489.557	1663.4	70.1337			12152.3	2550.14	14940.7	5725.46	7522.98	486.848	1663.82	68.0654
1196.68	243.425	10285.7	4226.8	629.46	463.221	1641.79	119.17			1203.02	236.648	10285.1	4225.32	617.96	60.4919	1638.83	55.343
3270.05	581.918	8238.48	3219.95	1454.22	120.366	2414.56	71.6507			3249.61	603.809	8244.08	3214.55	1455.36	116.414	2412.81	67.9118
6119.41	1310.36	1070.12	417.001	6069.98	410.15	665.819	65.5781			6123.47	1301.46	1081.42	392.71	6062.64	434.127	666.385	8.16865
1182.08	136.042	2059.7	773.472	10121.7	628.034	818.437	40.037			1171.48	168.306	2055.84	776.721	10113.2	665.387	818.435	1
3282.89	763.445	1032.72	402.263	1149.75	86.8747	2769.97	622.411			3275.03	766.339	1050.13	360.714	1143.28	42.3078	2773.1	81.9771
6420.8	1394.18	9658.12	3697.37	1833.88	183.119	1481.65	478.873			6415.05	1411.83	9692.33	3638.72	1830.69	88.1469	1480.09	30.9383
3189.75	604.566	15749.5	6216.5	1861.29	98.5602	1560.7	28.7898			3185.27	611.727	15752.8	6213.5	1860.46	97.1383	1560.82	18.1199
871.239	80.3911	1110.61	395.676	4182.91	349.43	1306.22	289.543			843.658	100.357	1052.57	472.133	4197.15	264.547	1306.3	1
1422.83	306.188	14356.7	5489.07	4908.64	434.827	8230.78	245.607			1434.94	257.081	14316.2	5537.55	4934.68	240.573	8225.66	127.539
6393.19	1178.87	5413.1	2181.08	9267.15	602.949	8112.35	148.962			6354.49	1257.85	5479.99	2045.32	9261.48	616.277	8110.4	167.2
1061.5	254.439	13970.1	5398.26	3898.84	231.371	6512.73	100.879			1062.54	243.068	13974.4	5394.78	3896.93	233.396	6513.52	71.8673
3674.13	742.151	783.244	321.912	2354.38	138.343	3118.74	547.981			3660.63	753.667	788.013	309.511	2349.45	145.224	3120.13	44.5403
4127.39	939.955	9285.71	3732.61	3328.71	196.765	1559.14	52.0017			4134.03	918.623	9278.42	3746.97	3329.62	183.957	1557.34	49.7293
8305.78	1894.68	4124.12	1617	3801.12	295.076	1563.2	209.105			8330.4	1868.37	4133.85	1606.49	3797.09	316.71	1561.4	24.6358
836.847	179.949	1070.48	416.902	5131.72	344.701	7058.08	143.482			841.882	154.931	1064.28	423.394	5125.77	351.459	7055.65	135.872
2922.59	559.607	610.869	270.66	6088.77	424.179	3242.63	82.6762			2919.53	565.258	608.312	272.029	6086.1	431.487	3242.99	80.5105
814.617	231.007	710.418	241.333	1216.04	82.2442	1795.46	83.1356			809.383	50.3981	722.815	238.428	1207.09	86.8404	1800.87	97.6258
1110.9	169.168	2106.66	875.56	672.989	521.441	515.204	358.21			1110.65	234.495	2134.22	863.38	673.76	56.0154	515.216	23.5056
7047.59	1373.29	7175.22	2714.48	14762.2	938.031	2794.07	162.564			7037.4	1403.1	7168.74	2730.85	14760.8	945.563	2793.98	31.3291
662.914	341.33	1096.83	464.857	1424.94	117.011	1913.08	66.3526			703.394	226.277	1131.78	427.535	1423.1	90.7974	1912.72	14.5427
3923.08	836.972	614.498	259.447	1791.82	148.981	1498.74	370.71			3923.62	832.863	612.965	258	1792.05	137.658	1498.74	1
8013.65	1743.74	934.158	328.892	1956.36	122.914	8716	111.468			8013.22	1744.07	928.557	345.066	1953.38	128.264	8714.03	117.692
1410.36	332.491	923.255	343.549	3405.27	196.467	5112.91	163.133			1409.54	332.067	938.197	298.418	3404.61	195.091	5112.85	162.76
829.651	130.517	2328.36	1007.22	1112.51	70.5138	672.785	563.113			830.861	96.0505	2347.05	972.709	1107.41	78.1117	670.735	49.6386
3213.17	696.212	1159.51	505.794	3441.11	237.106	5274.23	89.4214			3225.4	652.894	1179.69	417.765	3429.5	262.426	5270.38	86.4698
1427.5	156.654	905.783	318.906	421.498	74.6365	744.561	49.5781			1396.48	229.352	885.845	349.081	403.573	35.0812	744.601	1
4210.67	836.155	2249.29	845.28	1271.95	150.386	2592.09	98.2128			4207.74	839.071	2269.17	802.534	1276.11	130.672	2595.2	56.41
2171.27	609.568	1363.03	596.828	4244.62	279.403	6567.18	112.539			2209.05	554.454	1369.38	590.884	4243.34	280.364	6568.77	87.7548
4022.23	829.295	4731.78	1818.12	3703.77	212.555	3389.08	340.663			4021.61	832.943	4726.61	1836.25	3704.09	206.179	3388.96	43.5856
2027.05	586.983	3229.11	1381.19	907.151	838.837	8343.85	212.215			2041.19	541.263	3273.38	1293.65	908.133	17.0207	8341.87	127.987
2405.82	615.581	16740.9	6315.27	5644.77	430.81	8939.17	142.897			2420.71	589.598	16801.3	6240.01	5655.77	381.013	8938.48	150.774
2131.47	328.938	725.802	222.906	3913.75	271.608	5524.89	1150.27			2105.54	386.917	709.567	261.586	3918.5	244.256	5522.44	74.6906
4755.65	990.112	15419.1	5870.49	1076.58	691.123	757.16	122.858			4747.46	1018.93	15401.7	5889.31	1065.84	80.5562	762.784	48.6791
1765.98	366.221	5390.12	2123.34	5888.54	319.376	4142.95	59.3127			1761.83	366.596	5395.32	2115.39	5890.26	326.024	4143.18	54.7676
3502.76	811.448	4231.58	1623.83	627.904	90.115	6909.17	218.344			3501.36	813.501	4234.07	1620.87	632.617	28.829	6910.67	151.4
1406.71	353.064	14810.2	5759.82	3426.14	234.67	3885.62	387.834			1415.84	301.633	14830.9	5739.82	3423.46	241.004	3885.53	43.0464
740.814	149.254	16730	6668.26	1413.96	164.514	6209.06	218.765			738.908	145.354	16755.6	6630.88	1413.23	46.6128	6208.78	128.712
3535.35	707.195	18565.7	7089.3	9501.82	696.465	2405.44	42.8432			3526.51	743.862	18604.9	7057.73	9457.41	791.277	2402.62	48.7859
2260.1	541.037	1076.11	495.595	3364.53	227.676	1700.7	20.0735			2262.86	525.701	1100.66	358.597	3361.32	214.014	1701.1	1
3119.23	739.189	669.29	312.192	5647.15	398.845	8027.29	187.638			3150.73	675.453	682.196	302.671	5653.29	363.098	8028.75	182.941
738.25	153.621	663.134	109.305	1949.39	274.981	1722.2	549.78			688.028	199.918	676.813	146.763	1961.31	207.752	1725.17	59.8651
2363.46	545.584	9241.2	3481.12	1802.88	149.33	7662.41	134.532			2367.3	538.368	9248.3	3473.46	1804	140.96	7663.54	117.943
2690.71	511.622	1443.09	563.486	5613.57	409.992	3587.98	1392.76			2690.11	510.602	1433.28	564.586	5618.87	343.396	3587.61	93.8129
2105.23	372.458	850.72	397.231	11761.6	1007.64	1182.74	173.378			2096.07	409.178	866.679	349.846	11801.1	884.221	1182.72	1
8315.04	1831.62	1099.99	405.305	16806.7	1171.78	1108.39	56.9887			8316.27	1837.31	1100.87	403.314	16806.6	1165.06	1108.37	36.1111
8610.9	1795.74	6739.1	2570.13	1732.45	207.471	1912.98	957.453			8590.88	1845.08	6729.61	2585.98	1736.12	173.527	1914.84	39.8739
1081.63	177.456	1231.9	448.305	3408.38	181.013	21313.3	541.28			1063.82	217.148	1256.16	415.587	3397.92	223.174	21327.7	444.668
2083.24	465.452	2099.57	846.375	1231.52	103.659	5261.99	531.946			2079.07	481	2102.83	840.943	1228.61	107.207	5262.21	39.767
746.4	260.703	902.955	307.695	7019.87	541.839	2198.17	773.604			744.243	174.362	903.065	299.871	7019.4	538.021	2198.08	37.1753
1278.19	256.472	5414.79	2190.1	5421.59	355.812	5405.03	125.79			1277.76	259.314	5409.68	2208.39	5422.74	327.351	5404.98	119.473
1346.07	225.559	1128.92	518.672	793.557	45.736	2365.96	40.5543			1323.59	264.691	1149.17	497.077	793.673	1	2365.83	26.4066
577.96	84.4942	1769.53	684.989	3252.45	238.241	2962.64	81.3125			575.827	84.9444	1769.62	678.402	3251.39	235.934	2963.39	64.1561
1391.67	293.213	3429.69	1379.96	12632	768.309	1660.53	84.5824			1389.9	308.461	3435.73	1371.96	12638.1	743.323	1660.46	1
1573.51	188.893	695.691	283.692	6598.91	269.411	4734.07	51.2853			1560.59	250.429	722.798	244.525	6580.97	356.645	4732.74	18.406
8344.62	1963.17	6635.9	2575.04	13177	825.068	4900.71	197.588			8351.19	1936.27	6638.8	2565.09	13174.3	839.571	4901.41	96.9787
824.676	221.535	3303.91	1307.11	716.706	44.5401	8652.74	159.749			823.139	218.915	3291.09	1295.54	716.716	30.7421	8653.12	140.404
15906.9	3260.4	760.184	235.67	2783.59	240.448	10001.6	215.972			15956.6	3182.18	720.269	276.893	2785.2	211.948	10005.3	204.769
3174.31	692.981	1625.47	649.048	1373.21	236.607	2148.06	58.6767			3175.77	689.123	1641.24	612.079	1378	161.562	2149.43	28.2292
641.488	179.035	2097.93	865.619	658.292	65.7503	3977.71	660.659			637.464	180.975	2105.47	849.825	660.123	42.0714	3977.95	41.3157
1865.82	383.973	15947	6059.91	4727.41	338.355	814.46	96.4702			1876.61	353.313	15927.8	6093.85	4722.94	357.222	815.273	11.6003
2146.86	662.313	5271	1940.72	4276.28	1324.21	5507.04	71.8142			2164.53	481.925	5238.77	2009.63	4292.3	433.519	5507.52	94.1724
3247.2	691.116	3013.91	1179.67	1058.57	125.758	4932.02	761.072			3249.05	686.065	3009.87	1181.59	1057.4	121.894	4931.74	44.3329
2526.95	556.16	799.328	368.141	6459.09	615.833	8592.12	117.222			2541.34	550.461	805.537	370.328	6496.25	432.188	8588.62	174.43
21731.9	4717.24	1002.19	562.408	6179.46	486.153	8845.61	175.732			21727.4	4719.99	1129.8	375.675	6184.33	458.911	8832.68	217.265
7257.19	1583.71	8002.18	3228.8	1118.21	846.174	8933.36	188.18			7256.66	1584.25	8040.83	3173.63	1123.29	87.0612	8940.45	167.863
1711.66	268.031	814.974	274.286	2555.89	64.2747	1014.24	9.70869			1698.63	321.832	812.537	267.123	2554.22	84.019	1014.16	1
933.883	594.772	1584.56	557.154	1650.14	51.9162	1415.36	56.7434			942.022	156.305	1544.39	610.49	1649.88	68.9362	1413.91	68.6016
1817.16	573.68	866.346	216.668	10376.6	686.182	779.232	34.3468			1841.99	368.637	819.399	291.958	10358.5	772.912	779.023	1
2758.73	562.773	611.571	244.733	2339.97	222.902	1605.15	53.4114			2788.01	487.981	585.601	253.407	2352.43	160.976	1609.86	56.7849
1242.5	345.445	15705.5	6113.83	913.888	549.674	1211.03	237.344			1230.76	277.339	15660.9	6145.29	920.984	125.002	1211.28	4.24171
2252.84	492.451	10308.2	3764.85	8873.36	540.809	1981.45	76.1944			2261.21	466.814	10263.5	3830.7	8860.48	586.874	1980.99	23.0023
4132.62	862.908	15805.8	5874.87	1340.97	236.821	827.759	418.011			4132.91	859.663	15804.9	5879.6	1340.45	82.5811	827.757	1
837.806	115.104	4445.89	1584.76	699.606	184.666	7434.57	69.8104			836.749	119.429	4351.2	1703.86	709.611	96.8071	7432.6	92.4183
1248.43	423.818	1197.9	545.071	4880.21	258.325	3343.52	72.7776			1287.18	224.608	1213.19	517.786	4859.09	300.446	3347.03	76.324
2004.01	500.887	1163.91	482.822	945.6	964.195	3553.48	128.193			2010.57	477.662	1147.16	497.12	944.254	69.3222	3556.84	80.4116
601.359	142.103	1292.89	448.222	7967.35	566.012	3570.42	203.817			606.058	120.259	1277.88	460.437	7970.3	554.219	3569.74	56.0724
983.778	147.125	725.338	313.512	18631	1295.77	3112.68	914.254			968.899	186.582	718.659	328.003	18651.1	1215.28	3114.21	40.3935
2128.22	383.814	765.435	215.529	4799.5	338.127	5276.91	42.0746			2126.36	376.824	751.024	244.883	4804.05	332.228	5277.56	28.99
752.659	151.015	10165.8	3696.72	7953.3	500.56	732.236	41.0761			754.256	114.718	10145.8	3714.99	7952.9	497.438	732.938	23.3457
1408.4	243.37	1010.85	327.534	8989.1	488.675	3236.96	109.939			1387.17	304.323	986.294	365.324	8963.55	592.28	3237.69	48.4734
3352.8	608.566	637.997	223.615	6326.64	419.307	1676.26	40.596			3307.02	737.537	631.024	306.862	6329.56	384.184	1676.22	1
2179.51	549.157	924.81	365.185	868.144	78.7359	6320	71.6007			2205.02	416.399	939.787	327.277	873.393	107.21	6318.81	103.619
3799.85	937.966	4238.79	1409.47	936.056	54.0861	735.432	35.2835			3839.45	846.876	4150.46	1519.51	938.523	20.3006	734.387	36.5234
3291.29	669.475	7332.51	2857.15	4979.19	324.857	5591.5	258.845			3305.45	646.879	7331.02	2858.73	4985.99	291.124	5591.15	65.8431
4793.58	999.871	1169.71	542.198	2812.07	191.866	5884.89	74.3975			4781.19	1023.94	1179.19	535.347	2816.06	191.819	5877.38	95.7899
2306.39	493.53	1701.44	804.146	1684.59	293.527	15034	371.902			2301.97	516.085	1713.34	600.448	1698.57	115.27	15042.7	321.879
5615.66	1263.93	6646.57	2461.98	5617.2	446.995	6519.01	71.0104			5641.65	1225.29	6632.38	2482.49	5614.55	454.257	6513.73	106.833
1889.88	397.913	3221.69	1181.75	1204.99	176.858	3507.69	205.666			1886.07	398.449	3218.13	1183.55	1209.57	118.912	3507.46	38.1727
2309.76	459.48	8821.31	3613.23	9447.79	741.589	758.671	130.275			2320.39	399.798	8857.43	3548.16	9461.59	670.181	758.621	1
2425.9	430.61	9707.67	3585.21	1603.45	126.104	943.661	171.666			2421.61	447.902	9703.45	3598.49	1603.88	110.991	943.738	21.8892
839.766	208.394	638.613	289.179	4602.85	323.539	2516.66	122.096			847.236	145.129	642.593	275.523	4601.83	325.568	2517.38	95.2908
6189.33	1370.33	665.73	254.424	878.864	78.2719	915.789	62.7271			6183	1382.8	659.123	262.807	877.228	79.162	915.717	28.1032
3628.01	867.572	10469	3913.76	19829.1	1325.19	4184.38	94.8638			3638.67	845.896	10400.7	3999.6	19820.8	1343.11	4184.83	74.5602
1694.51	546.823	12412.5	5034.78	3741.6	455.73	9296.27	470.696			1721.07	379.319	12422.9	5043.29	3738.49	222.574	9297.89	119.82
1565.21	347.124	8119.97	3106.43	1458.42	172.227	5199.07	56.7473			1572	332.416	8132.07	3092.48	1454.49	140.733	5198.72	23.187
563.665	151.013	2498.85	896.137	696.107	99.0809	1660.15	622.078			556.124	170.986	2445.66	953.696	691.902	81.5612	1663.1	58.3447
5382.28	1154.66	924.838	356.253	6374.95	404.939	5255.27	853.838			5383.1	1156.12	924.182	354.189	6374.95	404.126	5255.16	69.3242
5135.01	1057.31	9499.78	3886.33	2371.19	195.252	5919.11	217.175			5089.38	1187.72	9463.56	3954.78	2373.14	167.193	5913.56	109.206
7601.64	1623.96	4514.87	1697.86	1885.14	497.377	1177.56	74.827			7600.86	1628.98	4472.77	1746.69	1889.21	96.8479	1181.01	18.1135
4056.01	768.145	5297.45	2062.38	4298.3	260.079	2279.31	58.9726			4018.73	844.675	5290.6	2086.51	4272.79	342.422	2279.26	1
896.875	355.994	5742.24	2222.1	3448.41	327.758	9010.48	159.813			903.479	272.984	5775.78	2121.68	3457.38	262.258	8998.81	235.719
14454.9	3198.47	4402.53	1734.39	9089.46	658.989	7568.34	81.4535			14497.8	3105.98	4410.71	1716.6	9084.81	696.012	7568.89	114.79
753.751	183.78	8851.86	3423.35	2882.87	142.694	7403.76	163.273			761.499	222.985	8835.2	3454.8	2875.38	188.951	7406.65	144.629
1385.71	257.077	10188.8	3845.08	570.823	798.589	7117.3	119.049			1390.58	235.753	10181.1	3851.53	573.031	43.2421	7117.33	118.624
4718.25	874.982	14876.3	5781.62	13335.8	825.14	1084.45	64.695			4704.92	900.094	14848.1	5808.19	13326.9	853.791	1087.16	22.5986
2624.54	582.774	9686.03	3901.37	2128.13	144.666	1960.19	583.73			2628.87	562.047	9700.59	3880.17	2127.33	150.049	1961.46	69.9514
7455.05	1580.67	6167.36	2339.04	3916.36	301.469	4460.94	32.4363			7473.62	1540.28	6163.06	2341.34	3912.72	317.556	4460.57	23.7146
2693.3	588.361	1432.75	531.173	1652.91	138.706	5597.82	142.34			2696.32	586.544	1431.89	528.413	1653.38	136.087	5597.74	58.1199
2685.45	635.747	6953.11	2602.46	4053.62	329.13	8635.46	156.393			2686.14	631.58	6960.54	2585.29	4056.66	313.515	8635.3	154.744
960.895	152.127	1950.1	702.376	912.859	85.4404	3079.46	54.9128			936.617	190.621	1917.67	752.41	907.451	72.0276	3074.84	57.8844
1021.84	192.664	902.807	416.431	6376.5	359.259	5282.46	288.186			1031.83	214.589	921.801	390.313	6365.26	404.987	5280	101.188
2159.9	495.673	12786.4	4932.75	2607	144.043	781.57	307.035			2163.95	487.749	12786.4	4932.48	2607.03	138.143	781.533	1
2371.07	314.121	2816.33	1224.62	743.489	65.0506	2787.27	21.3073			2362.49	340.078	2855.09	1130.12	734.577	99.1753	2787.27	1
4099.72	965.116	1025.93	380.927	712.413	422.499	5659.49	84.4776			4118.81	911.934	1007.43	419.939	717.046	30.3158	5653.33	114.412
2510.65	557.207	3111.17	1199.81	517.032	178.232	3918.98	741.258			2507.89	562.629	3122.88	1180.38	525.179	88.7798	3920.38	68.1024
786.802	1597.7	3457.49	1390.87	1088.12	237.905	6049.47	114.426			776.005	143.199	3451.91	1398.66	1116.18	114.664	6046.88	133.445
3900.31	921.063	15608.5	6128.87	1905.64	92.746	4532.38	88.7356			3906.19	881.108	15621.1	6117.74	1883.46	146.451	4537.49	124.723
16618.9	3503.96	10948.3	4130.09	14727.1	967.14	1781	86.1773			16671.6	3416.17	11039.7	3998.43	14712.3	1007.06	1780.94	1.46646
720.834	381.091	1642.93	632.799	2730.13	211.043	8221.17	169.153			720.071	97.1887	1641.66	629.697	2730.24	206.361	8221.77	145.798
2638.28	576.572	9950.69	3818.27	9077.58	585.74	10127.5	92.8499			2648.85	559.795	9957.59	3806.84	9079.86	571.503	10125.1	116.435
1930.27	358.505	718.54	269.173	3428.95	463.705	830.919	51.123			1936.51	294.061	694.958	269.363	3442.71	324.404	827.723	29.2943
1175.21	180.565	3178.08	1301.26	11544.7	708.066	788.279	45.3225			1151.08	218.711	3228.3	1226.07	11512.9	797.523	787.98	13.0786
907.206	283.415	650.147	320.376	7914.92	577.037	1108.12	87.3412			906.438	280.738	661.518	302.159	7911.45	565.353	1108.15	14.5939
3416.46	653.033	978.871	342.992	1233.09	76.6399	3545.78	116.387			3406.1	679.202	977.773	351.255	1230.23	77.935	3546.89	43.3464
11194.3	2369.44	1076.86	428.081	958.818	85.0207	5585.61	195.271			11197.4	2362.78	1069.8	451.568	955.407	119.973	5590.02	160.2
1526.46	675.526	771.329	607.773	654.93	64.7276	1826.94	95.3421			1611.69	398.807	839.759	367.894	637.067	39.695	1816.35	82.0455
6520.29	1298.57	1234.03	253.862	1937.65	115.329	3878.85	580.572			6478.63	1411.14	1170.17	395.953	1936.33	127.346	3878.49	60.1469
1270.22	275.966	1469.16	672.919	1741.26	153.145	1225.16	43.5451			1270.21	265.429	1490.13	626.312	1743.73	123.986	1224.28	32.8754
2417.41	613.114	6435.23	2566.68	6131.31	363.764	8519.03	116.678			2441.15	513.562	6459.75	2524.38	6119.07	411.03	8510.43	160.614
323.678	392.187	889.603	299.141	12718.2	895.872	2483.92	313.814			327.197	47.692	911.197	223.526	12716.8	895.784	2484.77	18.1942
1706.01	323.977	2214.7	761.736	5735.25	524.174	1119.31	24.0644			1688.66	322.729	2188.45	810.176	5742.41	417.232	1119.3	1
954.233	245.18	5443.33	2123.61	791.656	164.653	2358.24	39.3279			916.508	303.255	5438.3	2133.75	791.925	13.1411	2358.23	1
1006.29	206.776	715.324	306.424	747.496	132.495	4581.05	114.386			988.542	230.356	747.172	264.093	754.748	62.3286	4583.14	96.5135
3059.09	626.427	2197.09	1006.81	11108.3	854.796	7499.83	171.296			3059.68	630.827	2204.1	976.69	11098.1	872.82	7493.7	194.955
1781.69	332.343	3363.08	1184.04	3349.53	197.742	2468.79	84.4877			1777.35	348.965	3353.45	1204.67	3349.99	187.913	2468.55	23.2325
12809.6	2889.51	918.225	397.339	3418.1	129.531	3861.07	43.394			12840.7	2841.46	879.898	476.243	3406.02	195.731	3860.58	15.753
979.934	192.648	1468.83	653.349	6505.81	292.973	3118.17	342.548			986.567	182.535	1486.4	623.274	6482.73	350.685	3117.71	78.867
2610.07	647.964	560.193	238.328	5164.75	309.417	799.945	108.552			2632.16	588.3	556.199	249.234	5164.09	325.433	799.035	12.6786
4043.47	806.031	1286.69	406.95	3369.1	257.765	4194.16	56.8739			4020.52	846.985	1228.9	469.15	3372.85	187.788	4193.12	52.4031
8202.94	1723.78	8562.44	3501.11	8967.85	572.154	6919.51	66.0875			8206.42	1692.68	8627	3371.7	8954.73	633.994	6920.33	77.0671
1382.26	252	15146.8	5998.78	1712.93	410.459	4352.74	33.8443			1369.47	301.995	15163.9	5968.63	1720.18	124.714	4352.23	29.5357
833.105	255.083	1015.33	439.714	8385.29	643.95	1584.75	69.4302			838.559	222.312	1024.49	416.277	8387.96	634.006	1582.47	62.2662
14964	3296.04	5283.21	1903.63	9083.39	592.632	7042.21	119.608			14969.5	3283.98	5282.37	1908.71	9075.3	636.977	7042.99	117.019
1247.32	272.404	466.515	173.612	3028.63	192.829	5377.83	542.798			1227.13	338.778	477.295	158.173	3027.88	182.338	5377.32	56.3785
1290.46	216.309	1004.33	496.357	6614.66	372.01	2286.35	450.641			1283.79	238.839	1048.08	417.022	6603.1	432.818	2286.7	28.3981
1402.75	223.312	9761.06	3781.74	771.094	81.141	2138.98	1018.17			1398.19	244.018	9763.34	3775.28	771.488	40.0904	2138.59	56.6956
3403.51	730.329	978.327	382.528	2055.11	225.362	6961.89	181.813			3405.68	720.952	997.192	357.207	2061.76	161.268	6961.86	69.3917
9643.58	1985.45	7561.33	2781.29	1264.93	95.6747	1500.31	43.3318			9636.58	2000.26	7548.53	2805.7	1268	69.2022	1500.29	25.384
4044.95	852.446	1834.4	730.419	2479.81	202.28	7487.23	100.631			4047.22	848.244	1852.25	694.883	2470.15	204.293	7484.73	96.6662
876.979	256.544	10936.1	4299.67	2635.6	153.136	1102.62	454.28			884.323	230.846	10938.7	4297.04	2635.18	152.406	1102.4	13.073
1514.79	281.94	800.877	359.917	8575.81	653.826	3516.49	555.493			1463.75	363.813	786.366	376.741	8593.83	606.102	3512.45	65.4238
3925.13	786.524	1838.59	718.428	2297.18	167.775	4044.59	110.023			3920.02	782.047	1837.66	709.954	2296.83	164.238	4044.56	107.455
1196.22	171.129	1140.68	482.072	3016.77	96.4872	9302.47	291.462			1199.33	238.607	1163.26	411.319	3026.68	153.248	9308.3	226.887
554.98	161.588	2815.78	1070.54	7443.46	586.222	6424.96	74.4498			556.128	148.907	2818.01	1069.63	7447.52	560.959	6424.96	76.3196
1946.77	446.579	6362.9	2371.97	1728.32	269.88	11379	163.537			1967.52	375.076	6352.71	2378.71	1737.01	132.505	11370.4	201.125
2841.11	580.12	1044.49	437.82	8077.74	551.733	830.456	59.8309			2841.11	580.397	1043.74	423.974	8077.54	550.254	830.455	1
614.083	456.313	2744.51	1013.96	2133.44	155.81	6388.3	1296.77			612.751	117.724	2746.24	1009.19	2134.66	148.821	6385.7	72.5743
1456.21	311.594	1249.52	531.191	6019.76	513.612	5728.52	91.7493			1458.03	287.011	1246.18	539.335	6021.27	464.523	5728.44	92.098
3201.26	730.949	5947.16	2232.25	1229.24	65.7801	716.045	42.8437			3218.26	652.71	5997.01	2129.95	1220.18	72.3683	716.093	1
507.282	1159.3	2253.39	858.307	11514.1	759.706	3846.88	36.9352			515.724	111.674	2244.94	872.462	11518.4	723.571	3846.54	8.68732
4987.38	988.024	3647.31	1353.94	6735.55	454.909	3423.87	160.309			4979.03	1011.58	3635.19	1377.97	6740.02	423.031	3424.93	90.6087
6609.73	1489.79	10007.1	3879.82	9023.96	566.977	2192.65	19.8333			6597.07	1481.48	10049.2	3774.55	9024.37	558.303	2192.64	1
2946.59	849.715	7458.87	2742.4	2754.74	136.94	6024.13	558.677			3004.51	679.992	7369.86	2850.53	2757.42	209.631	6024.14	20.6467
1475.63	215.144	953.063	505.679	4213.36	314.686	1047.98	145.65			1454.78	263.104	974.02	364.923	4206.69	350.983	1047.78	1.63191
3120.36	626.201	2250.63	839.362	11927.3	911.765	3276.01	209.75			3124.21	616.44	2249.02	841.661	11956.4	782.6	3276.36	24.0752
1849.26	447.559	17010	6544.14	1730.21	134.82	1550.15	102.835			1853.13	432.459	16985.7	6563.92	1729.11	131.736	1549.98	3.89399
2859.71	650.994	1260.67	475.235	7668.46	419.304	5734.16	236.374			2877.5	583.106	1274.88	458.26	7659.27	456.801	5737.32	120.537
4846.99	1019.65	3649.42	1314.84	14822.9	916.354	4603.87	675.564			4858.39	1015.75	3614.79	1357.88	14803	964.811	4608.13	82.7554
4188.94	762.503	6456.36	2264	5236.57	460.352	3754.16	57.4206			4203.97	757.535	6403.37	2329.56	5250.33	378.55	3752.65	34.776
1034.82	212.505	7036.27	2751.73	2317.47	240.7	4170.98	106.088			1036.48	170.059	7009.56	2788.17	2327.56	139.449	4172.43	105.271
921.836	365.353	7579.31	2999.98	2002.28	501.78	8491.7	141.683			942.124	277.736	7561.25	3025.71	2003.7	103.757	8491.78	132.077
2331.07	492.437	2348.8	944.519	3095.49	220.349	884.912	275.069			2329.36	489.686	2345.28	943.655	3096.03	212.892	884.876	1
4606.41	1054.67	10246.4	4020.88	3290.52	397.563	1134.05	48.2405			4610.03	1050.57	10232.1	4041.83	3309.93	229.747	1134.03	1
2369.01	635.067	5609.37	2094.89	4721.34	318.796	1601.53	116.337			2389.23	513.52	5610.41	2100.01	4724.93	297.739	1602.8	97.7139
1413.73	545.625	8907.81	3524.23	5404.1	330.085	10238	85.0834			1434.02	286.209	8980.47	3375.33	5402.34	332.153	10236.1	132.185
4170.43	847.754	2747.46	1081.3	7840.02	577.475	5304.39	448.306			4151.97	889.684	2792.93	981.36	7836.98	585.288	5305.89	103.926
2639.64	540.172	18140.2	6929.9	3772.53	231.915	1645.04	182.449			2644.1	524.687	18102.5	6981	3767.16	272.793	1645.18	75.5715
1954.25	400.383	6967.23	2669.55	7213.57	500.915	8390.77	125.001			1954.08	399.053	6963	2679.89	7213.35	499.737	8389.87	106.38
2260.86	557.192	9612.66	3654.24	17686.7	1268.82	1636.78	73.3186			2277.32	471.872	9630.65	3632.84	17675.5	1287.83	1637.58	30.083
3877.39	779.524	1043.56	407.331	5791.95	431.097	7716.24	94.092			3879.14	775.957	1022.19	426.772	5791.08	433.548	7716.68	86.991
3250.21	592.029	6211.75	2149.98	918.866	535.679	5751.56	127.207			3237.2	639.402	6144.57	2245.94	916.506	24.1869	5750.46	125.139
2316.41	477.035	7430.84	2793.82	862.031	82.0099	3151.62	153.899			2317.42	469.779	7433.81	2781.48	862.142	24.6103	3152.48	116.029
1473.3	264.104	3843.47	1570.23	3389.47	282.582	1685.43	60.7082			1465.43	273.124	3855.04	1554.08	3386.31	298.292	1689.13	59.278
617.068	162.813	20417.8	7899.81	973.478	70.2163	4159.11	82.4351			618.587	139.096	20413.5	7915.66	973.627	48.2748	4158.93	75.8013
1155.35	281.044	6736.68	2591.72	5425.41	909.184	5974.19	196.258			1157.49	155.66	6685.26	2704.65	5458.24	533.899	5973.69	204.877
1071.77	261.989	1367.4	571.607	17445.4	1065.11	1378.2	37.7915			1082.94	208.218	1361.64	571.346	17452	1040.82	1380.37	45.4229
1698.46	352.337	11616.4	4833.79	3418.68	174.821	2649.23	91.6933			1697.66	366.596	11679.6	4739.79	3421.25	177.572	2649.61	19.2039
1010.34	235.602	7833.3	3117.88	3357.02	670.103	2512.3	154.022			987.351	269.143	7843.93	3112.64	3363.03	335.933	2517.62	103.17
2097.33	415.566	2093.8	752.561	3543.28	299.355	3217.03	205.238			2097.99	398.255	2093.1	754.663	3543.15	301.303	3217.07	41.8629
1673.35	383.543	747.796	311.8	2178.41	165.949	3239.12	245.07			1666.02	402.933	738.834	331.127	2180.12	147.464	3239.17	77.3115
4508.11	1099.96	3939.74	1598.75	567.35	55.1841	1039.44	104.125			4526.81	1043.34	3990.22	1449.65	579.62	31.5837	1035.65	51.6411
7235.34	1755.12	834.958	320.62	5275.12	476.632	902.855	50.9997			7278.91	1649.32	819.42	340.751	5287.8	400.851	902.818	1
1000.62	263.373	4377.79	1761.13	1404.04	113.921	1189.54	39.4491			998.116	248.584	4380.24	1759.9	1403.69	96.5615	1189.25	25.4557
1631.4	386.212	5935.05	2186.45	4554.65	317.724	1607.1	42.0405			1632.01	374.294	5937.47	2172.11	4553.56	321.984	1607.01	15.6967
5319.85	1115.37	4551.13	1619.35	1006.7	1225.1	989.492	142.712			5318.26	1124.22	4550.54	1619.98	1006.96	67.9892	989.439	4.8404
19611	4091.04	5723.83	2212.8	11658.2	824.404	5853.67	113.358			19605.3	4106.86	5715.93	2232.82	11657.8	826.054	5853.09	119.666
1056.45	163.604	1603.32	731.359	9703.18	673.219	2779.31	54.9972			1027.12	235.465	1702.46	593.918	9713.06	624.381	2779.38	1
374.439	54.6872	698.248	242.309	4279.18	312.301	733.641	28.0063			371.054	52.6687	699.22	241.499	4274.5	313.474	733.58	1.83803
1556.36	303.697	759.336	276.73	1838.09	76.7495	1404.57	70.8844			1560.97	283.066	772.234	231.32	1835.72	47.8201	1404.52	1
883.378	283.546	1266.04	448.572	6774.15	430.42	3651.28	35.0533			900.402	247.873	1282.88	402.995	6758.28	492.919	3651.08	1
7349.78	1521.86	1378.43	720.195	8529.75	638.243	5140.34	44.0484			7378.68	1464.12	1405.59	690.167	8528.12	649.448	5138.19	75.5726
2721.2	864.174	1055.38	299.372	2013.16	395.936	4690.96	207.802			2759.46	685.673	1039.96	307.255	2017.38	223.506	4689.2	93.2981
1173.87	164.609	10978.3	4307.09	7617.27	636.51	6588.18	69.5056			1089.74	252.844	10872.8	4409.84	7626.63	559.145	6577.14	76.9142
1467.51	293.583	6991.51	2588.65	3258.07	211.152	2188.96	41.6312			1461.13	308.927	6939.84	2665.29	3254.69	239.583	2188.98	1
2827.78	562.661	11994.4	4698.57	1362.4	71.5108	8539.79	117.455			2791.73	628.229	12022.5	4654.33	1350.64	88.2012	8534.9	167.985
2191.59	340.202	798.261	589.182	1494.76	89.3428	5467.78	179.938			2168.69	413.001	912.013	393.986	1491.95	48.2619	5467.54	99.2138
991.497	307.947	1167.91	491.638	16379.1	1058.75	5481.23	89.2218			992.165	273.175	1194.95	443.324	16360.3	1103.6	5471.11	120.901
3245.47	513.928	749.004	233.526	2938.16	247.16	4176.02	142.63			3174.68	625.665	714.128	286.239	2929.21	239.578	4175.39	73.6622
3331.42	680.716	1558.49	549.615	8120.87	527.772	1717.9	46.739			3338.37	666.237	1539.48	575.04	8121.93	523.415	1718.27	25.3962
1997.73	307.635	959.546	324.18	3943.4	291.254	1108.01	127.7			1988.11	346.71	952.868	336.806	3944.28	274.616	1105.68	41.22
767.176	148.929	2712.04	1110.7	4192.18	284.288	1369.02	226.868			764.808	153.97	2714.71	1101.64	4193.99	252.021	1370.83	54.3825
1808.19	204.711	1304.33	724.747	4506.19	293.607	5457.25	341.778			1795.81	316.614	1333.21	644.507	4497.64	347.578	5457.67	21.6536
546.507	201.002	19361.6	7351.05	1140.7	64.3823	765.463	53.7713			538.351	141.005	19322.6	7390	1139.4	43.0198	764.599	12.902
6003.34	1373.61	3571.44	1289.48	7789.05	761.297	2136.73	29.3499			6020.46	1328.89	3600.72	1213.9	7817.63	589.912	2136.84	1
1051.31	213.581	7283.02	2729.59	2627.11	232.208	1064.96	51.3886			1054.32	192.408	7300.46	2708.78	2623.57	224.251	1064.71	46.0359
1162.98	269.785	804.599	443.325	5975.19	343.486	6905.72	128.683			1162.98	281.302	856.924	331.543	5963.09	395.131	6897.74	180.191
9507.32	2048.36	6392.05	2457.46	3193.46	156.453	682.459	47.5296			9535.5	1996.34	6383.81	2467.5	3196.42	187.042	681.053	55.7299
1362.24	323.364	3051.03	1266.3	1173.71	142.219	5049.24	1198.02			1372.19	266.008	3069.7	1219.96	1175.43	56.4299	5049.37	87.5742
2099.58	477.367	1318.28	570.045	4519.08	284.866	1510.57	17.6598			2105.36	460.415	1318.9	570.266	4518.96	284.754	1510.57	7.77632
1383.23	406.651	10231	3821.38	4601.69	423.567	1796.78	113.606			1386.35	379.588	10272	3750.34	4595.45	406.966	1796.46	1
2706.46	508.083	9740.2	3795.2	2844.4	192.502	5475.69	136.539			2691.79	548.274	9715.62	3833.49	2839.85	208.294	5475.65	100.186
1028.14	228.661	3704.6	1390.36	906.538	60.425	2487.28	41.2274			1030.73	198.047	3719.92	1345.61	906.255	37.5971	2485.93	33.7722
8737.77	1820.23	3670.21	1535.93	785.195	45.9153	4051.16	54.412			8759.95	1807.55	3706.87	1481.17	785.808	2.57499	4049.88	50.6611
3388.73	736.621	1446.16	568.061	3548.87	271.205	2150.93	124.964			3379.14	773.513	1427.96	604.992	3546.57	270.275	2153.24	48.0235
3285.63	724.311	4927.29	1931.15	2988.29	222.108	3499.23	75.5858			3287.1	724.769	4930.95	1931.56	2987.37	217.851	3499.32	67.2404
8358.75	1704.71	942.033	400.099	2677.04	72.6019	2702.8	81.1352			8377.48	1680.17	969.714	342.544	2661.58	97.3905	2698.22	59.6442
2043.81	450.539	2541.54	969.968	2928.63	258.141	1110.59	125.112			2049.12	438.149	2527.27	997.641	2937.84	194.075	1117.03	51.1
9819.88	2111.41	1443.61	570.691	2788.72	249.522	824.2	588.073			9822.3	2098.33	1439.85	581.378	2788.49	246.919	823.904	47.4436
6927.55	1520.57	3352.05	1205.96	1276.05	117.822	5208.26	59.9781			6949.2	1469.55	3335.71	1238.82	1276.18	97.3754	5205.71	59.4001
4956.78	1097.83	9773.85	3740.64	928.252	24.5481	1621.2	291.109			4950.66	1108.37	9762.71	3756.46	928.906	17.7087	1619.75	24.1277
1490.27	204.26	13084.3	5030.18	1944.28	329.648	5102.86	316.417			1447.97	285.57	12974.5	5143.31	1950.21	142.552	5106.77	87.6311
4255.29	923.946	3770.71	1531.27	2679.66	243.814	6848.85	209.242			4253.45	926.284	3758.65	1541.31	2680.9	225.712	6850.71	133.057
999.849	217.328	15530.4	5909.59	3315.46	216.191	14034	254.688			997.776	221.432	15529.7	5912.98	3316.42	197.189	14033.9	258.564
896.47	324.569	1585.78	575.419	4916.88	309.886	4359.58	77.405			908.869	184.818	1584.91	584.881	4912.56	318.175	4358.16	77.7949
2194.37	466.327	861.341	420.867	3341.45	271.501	4016.45	176.985			2206.72	465.869	871.643	395.82	3345.65	256.978	4019.45	79.8525
1466.14	388.873	633.557	500.813	1318.85	163.207	6080.3	81.3511			1485.83	295.03	663.423	207.618	1318.84	1	6080	63.0252
6313.22	1292.71	1900.15	547.423	15376.6	1125.01	883.97	44.7478			6307.79	1307.2	1842.71	629.336	15399	1048.94	883.642	1
1122.6	183.678	1954.43	742.817	2016.52	120.278	5681.08	136.298			1120.98	183.513	1954.28	740.727	2015.23	117.667	5681.27	134.324
817.01	182.061	7415.75	2837.55	4733.94	301.972	7774.81	205.132			821.926	158.041	7380.24	2886.02	4730.49	315.743	7777.4	190.739
1551.39	320.069	4127.86	1659.29	1986.69	153.561	1173.96	322.607			1551.81	313.229	4148.68	1627.32	1989.72	117.496	1174.42	26.0313
4386.87	855.165	553.123	215.036	6791.37	277.997	825.648	56.0607			4395.8	748.35	548.604	212.381	6776.9	390.51	824.173	51.2058
313.45	64.4505	8502.51	3328.58	4197.42	235.443	3324.73	113.148			301.803	64.5316	8547.53	3259.18	4192.05	290.962	3324.34	104.145
2383.76	403.408	7860.2	2981.24	2012.89	117.031	1542.33	56.5989			2355.29	460.504	7896.34	2937.33	2024.05	111.193	1542.79	1
764.604	228.332	3349.25	1246.25	3960.81	376.755	7341.17	111.269			774.802	177.274	3359.52	1228.39	3966.69	335.216	7340.92	111.356
2479.4	581.562	556.526	250.367	2761.99	220.676	1866.32	1137			2492.67	504.444	544.841	271.486	2765.84	179.389	1863.99	58.949
2708.22	484.047	13927.1	5128.38	6347.48	457.394	6915.57	193.655			2702.75	504.074	13897.7	5168.25	6353.84	462.228	6918.7	138.31
1557.58	367.991	453.575	250.072	12358.3	870.575	862.272	392.726			1556.67	356.215	455.234	237.035	12358.4	865.221	862.222	22.6237
1057.91	184.412	634.926	233.827	2936.85	244.138	1576.92	1458.48			1058.18	182.294	634.014	235.279	2936.97	225.219	1577.03	49.7566
710.448	233.209	2098.48	946.159	2777.98	129.617	751.918	905.361			716.24	89.8718	2122.36	904.476	2766.95	156.518	747.812	38.6641
3733.4	726.766	1748.15	644.296	2981.78	763.952	4235.67	92.7521			3694.15	813.451	1743.63	657.133	2988.48	100.585	4240.06	165.206
2647.53	586.954	7611.01	2726.52	2314	51.5128	1025.13	42.8244			2638.18	602.744	7544.43	2878.57	2312.49	43.4375	1025.1	1
1855.85	404.834	731.151	161.013	5855.57	262.499	799.512	130.561			1847.57	424.069	725.982	176.758	5847.25	288.013	799.58	3.45114
921.16	152.269	914.034	264.944	3917.04	260.067	1011.22	112.975			912.377	158.688	893.99	300.671	3914.33	267.182	1011.19	1
1778.77	352.604	13156.8	5120.86	675.363	57.5981	949.826	44.9819			1780.67	340.169	13180.6	5095.33	678.344	47.9097	949.981	1
561.569	226.405	10909	4285.84	6204.18	490.857	2886.12	529.555			576.687	116.806	10922.8	4268.2	6207.72	479.616	2888.04	64.0983
640.549	181.906	17730.1	6937.39	2531.39	153.467	6541.96	119.289			648.231	133.103	17741.1	6921.49	2530.66	163.039	6540.76	128.74
970.811	321.436	3104.51	1277.45	7580.32	617.496	1634.89	105.997			994.894	240.591	3076.58	1321.33	7605.24	527.768	1632.26	64.3035
1602.64	367.884	1029.24	369.332	1797.78	133.004	2226.02	176.525			1606.73	352.228	1025	371.042	1798.91	108.209	2228.36	79.9364
860.187	164.389	740.147	317.084	6281.51	454.247	1500.95	74.3519			862.309	158.876	741.022	309.61	6285.51	441.386	1495.44	62.9571
2503.74	538.979	9402.39	3527.24	7184.84	462.572	2072.41	337.301			2498.08	549.34	9346.82	3591.95	7193.15	426.915	2069.82	54.3907
2196.78	501.524	6538.06	2474.59	999.215	141.888	4370.65	128.689			2197.68	498.455	6551.81	2456.56	1000.16	33.4226	4371.16	52.663
11872.2	2491.75	5880.14	2274.59	7896.16	477.325	901.349	327.281			11876.5	2475.51	5879.47	2275.61	7894.11	490.804	900.775	13.9375
1540.37	341.147	1333.08	491.466	2032.48	167.406	9337.42	137.824			1532.32	336.66	1344.27	445.67	2030.17	160.955	9337.24	132.757
3403.24	676.779	732.698	217.882	7542.64	493.746	1803.51	167.4			3400.54	686.386	731.436	229.815	7541.92	503.271	1804.03	18.3908
1033.6	178.204	2727.14	1144.29	2934.88	224.078	4566.93	372.949			1030.29	213.671	2738.76	1116.36	2919.12	256.027	4571.56	103.191
2416.83	593.694	2084.56	751.585	3850.59	244.444	3656.7	397.343			2433.44	567.923	2093.09	740.622	3850.87	247.205	3656.64	14.1288
1251.87	457.069	365.612	558.859	931.774	136.581	1898.29	375.099			1247.63	316.463	408.529	217.084	913.717	168.523	1899.18	28.7837
872.809	162.686	805.329	246.944	3576.12	280.804	3367.78	79.798			852.605	195.307	810.655	231.317	3577.84	255.031	3367.82	1
2770.36	573.256	784.426	222.583	3869.89	234.015	7198.77	154.08			2773.28	572.477	789.601	197.882	3871.01	217.829	7206.99	120.428
3996.24	1006.6	16470.7	6443.18	7814.05	475.857	1375.02	689.231			4014.16	975.589	16472.9	6439.13	7814.72	479.238	1375.03	1
2152.86	482.389	3670.6	1363.13	657.027	882.165	722.644	290.297			2160.51	461.285	3661.25	1371.79	657.795	66.1548	723.437	38.6485
3034.28	703.366	1824.63	669.588	7910.45	626.166	1768.32	392.042			3038.85	691.975	1823.97	670.18	7908.95	623.959	1768.09	46.194
4677.15	1058.47	10362	3865.84	1131.64	196.154	9454.54	246.589			4700.5	999.743	10379.9	3842.86	1134.82	64.9535	9456.2	158.23
7965.26	1709.66	1632.6	652.649	4399.29	262.201	798.484	183.229			7967.02	1699.09	1633.94	649.472	4399.4	255.868	799.085	20.3551
3687.12	730.202	4478.88	1853.06	6216.23	476.609	2073	142.606			3652.23	798.452	4489.61	1833.42	6205.96	519.37	2078.48	88.4569
3018.81	614.942	17244.7	6885.47	1430.83	69.4086	6293.65	85.8797			3032.05	612.829	17251.4	6875.2	1432.13	77.7988	6291.58	104.579
1756.14	377.183	941.603	159.095	5895.43	554.55	8252.65	74.479			1757.13	367.142	940.567	244.198	5903.24	460.595	8251.65	134.771
9140.8	2017.32	1215.23	558.059	1509.33	1207.43	6638.63	131.636			9151.28	1997.25	1227.69	519.344	1511.48	100.848	6635.26	152.576
10771.6	2285.44	2052.76	810.286	1529.8	110.333	3948.79	115.106			10788.7	2256.32	2054.73	807.988	1526.8	96.1882	3950.24	95.7996
1568.49	367.928	3093.51	1159.97	9738.22	653.314	5848.65	96.1462			1570.44	361.881	3078.36	1180.86	9743.29	628.98	5846.9	105.288
762.99	195.521	13052.6	5024.24	8550.14	535.351	2337.92	25.3434			766.369	160.378	13063	5008.76	8541.61	575.15	2338.37	33.0681
3769.73	862.3	603.952	291.449	7198.75	472.911	8902.75	350.031			3763.51	883.703	563.512	326.041	7184.77	515.721	8896.71	280.39
1381.92	248.323	15425.4	5926.24	603.814	93.7291	1920.25	57.3175			1376.41	256.975	15405.5	5955.83	604.118	58.2894	1920.19	1
4874.72	1087.95	777.302	229.679	1542.97	85.8842	6184.5	121.06			4899.95	1040.03	792.77	213.081	1540.3	97.7803	6187.52	91.5218
711.556	192.365	11237.3	4245.05	1478.85	173.985	1477.52	48.7208			715.505	159.345	11235.8	4249.14	1480.13	159.862	1477.55	1
2474.26	587.279	5038.53	1729.5	7614.05	543.094	1077.85	437.003			2477.62	551.992	4991.6	1815.51	7618.7	517.057	1094.89	120.85
1551.68	311.729	734.869	397.792	12565.6	645.596	4384.92	472.913			1578.89	237.2	734.753	363.121	12529	761.191	4385.56	30.3673
1894.34	400.617	12755.4	4689.2	1201.88	71.1761	4925.28	47.5461			1904.55	416.375	12629.5	4811.64	1197.23	68.228	4922.68	58.3012
6469.35	1388.94	13779.7	5221.29	4923	379.869	4081.17	111.375			6473.84	1340.1	13783.7	5202.09	4923.68	325.173	4080.98	92.4418
1964.19	305.41	1992.18	772.449	3479.5	437.139	2871.27	77.667			1945.5	370.077	2012.22	738.117	3505.12	309.373	2868.56	41.4238
600.374	59.2648	4511.79	1776.11	2778.08	377.428	1148.24	722.086			609.887	110.76	4549.56	1682.94	2788.58	279.517	1153.23	76.8993
1724.36	466.316	9572.47	3707.12	5212.39	369.047	7527.97	151.416			1742.43	398.858	9565.58	3712.94	5216.45	349.889	7528.75	138.934
1092.06	192.284	2711.17	1088.63	5734.93	550.357	1323.56	99.882			1081.89	212.55	2707.1	1095.43	5742.07	518.474	1322.99	12.6477
3674.74	804.895	641.488	161.978	2429.56	156.592	8639.89	71.7722			3691.47	762.737	609.752	198.758	2436.79	177.451	8635.14	104.746
3214.68	506.327	1659.67	949.808	7472.12	706.398	2004.74	39.143			3173.86	588.617	1706.09	819.469	7484.7	670.533	1994.98	105.998
2997.67	736.874	1955.29	804.032	776.832	131.857	4115.16	351.681			3036.52	635.988	1962.35	790.646	785.004	60.771	4116.6	86.5166
6856.13	1269.2	12865.2	4741.87	2688.4	886.874	7840.1	150.649			6764.14	1419.67	12784.1	4835.87	2689.23	119.225	7839.8	149.881
1516.88	394.258	6387.08	2293.14	5246.13	440.786	787.285	55.964			1516.95	363.401	6360.26	2339.48	5248.76	369.652	787.222	1
4236.47	955.881	10674.9	4154.96	13608.1	945.402	7190.38	154.504			4236.47	957.107	10674.3	4152.59	13608	948.939	7190.43	124.512
4624.24	955.628	12966.8	5005.6	5342.92	252.239	5280.88	131.526			4617.65	974.805	13004	4939.92	5319.09	341.771	5280.87	1
1966.55	419.852	1349.08	507.451	1547.56	119.563	847.548	38.1795			1953.85	451.154	1334.33	537.908	1547.98	97.9024	847.505	1
10398.6	2181.47	1293.26	511.665	9268.34	659.148	4079.9	99.4781			10393.2	2189.76	1309.39	464.249	9258.92	678.689	4081.55	91.2163
2355.27	677.504	631.339	439.278	2745.04	151.67	4635.18	652.166			2408.1	522.438	686.064	324.968	2756.69	230.595	4638.79	44.8055
3126.64	618.148	8594.34	3435.9	15020.8	932.517	3298.81	528.169			3132.6	603.973	8615.18	3414.28	15004.9	966.577	3300.43	74.3093
1026.32	340.984	9397.29	3428.6	4013.04	280.906	7380.08	240.357			1056.91	269.141	9357.4	3488.75	4013.03	274.027	7383.05	110.776
7977.9	1746.17	1121.41	427.99	2436.8	185.249	3577.57	111.364			7979.54	1746.91	1116.11	418.859	2436.86	182.012	3577.63	106.163
2351.49	559.819	13806.9	5260.28	5392.39	349.902	4586.69	290.467			2351.09	581.413	13783	5298.19	5393.46	349.744	4589.24	52.8963
2435.75	456.143	1220	455.873	8800.4	486.249	2147.14	602.554			2428.61	484.195	1193.15	493.207	8774.41	603.593	2145.08	45.989
1035.53	385.87	5371.42	2053.05	647.847	112.413	2290.01	143.796			1071.48	274.116	5418.93	1974.12	644.625	64.5832	2292.68	120.299
1992.69	529.72	7967.38	3164.39	1312.39	62.7382	9399.68	138.203			2033.5	448.347	7955.05	3181.04	1308.08	67.2846	9395.57	195.044
7396.17	1569.93	772.493	223.617	5965.54	490.168	6634.54	160.058			7387.84	1585.7	764.642	234.759	5974.8	431.348	6635.75	157.703
3135.81	753.277	5889.6	2332.57	4817.99	199.878	8053.78	99.0559			3121.01	783.741	5887.27	2342.41	4813.52	213.774	8052.63	124.476
15187.6	3212.87	3354.16	1075.31	8067.51	646.989	6514.52	557.298			15166.6	3261.53	3284.79	1194.92	8066.17	644.821	6514.85	83.9609
1748.88	528.945	3671.09	1466.41	8759.53	651.128	1836.2	82.2676			1761.03	453.007	3664.48	1479.12	8756.95	667.189	1835.04	31.1891
3016.45	543.984	1735.54	590.149	1387.62	92.5844	8040.14	205.118			3003.74	592.026	1723.16	615.206	1391.48	70.0648	8045.79	148.485
1842.56	346.263	4469.19	1639.95	777.522	83.4522	542.234	908.086			1838.62	364.303	4372.05	1825.26	773.846	66.2045	538.016	73.0341
1250.72	369.256	3537.21	1212.26	3221.25	228.191	2171.11	619.123			1264.75	325.486	3512.04	1265.18	3219.38	262.609	2172.5	61.8244
7190.54	1374.94	6381.45	2562.86	5781.46	403.25	5536.57	239.614			7145.62	1460.7	6388.09	2551.29	5772.48	432.293	5538.52	98.9441
2297.97	468.41	3616.71	1425.2	4126.89	350.582	3210.37	286.787			2311.79	453.387	3584.74	1477.21	4117.35	366.491	3209.76	18.3848
332.613	101.652	864.316	316.382	1083.69	115.001	2286.95	577.022			334.671	91.5904	855.587	326.984	1083.36	30.2712	2287.07	39.3817
2434.42	664.253	747.333	216.629	3652.35	370.066	3229.29	121.814			2471.54	593.854	741.779	224.702	3673	248.73	3230.97	131.076
1164.16	352.696	19087.6	7202.64	10557.8	693.271	3673.93	56.6383			1195.27	262.019	19026.5	7273.98	10547.7	713.274	3671.42	54.4393
3457.58	739.731	619.069	259.507	1532.31	118.284	11064.2	214.194			3458.89	734.523	621.675	258.706	1531.36	125.079	11063.5	226.376
4874.48	1074.42	3384.27	1368.69	2064.78	114.669	2491.3	88.4234			4870.56	1086.29	3371.22	1386.8	2056.57	129.658	2491.65	81.6303
726.383	178.931	5718.95	2246.34	2896.78	243.397	9107.78	182.326			732.854	170.46	5734.5	2219.49	2899.22	218.518	9108.07	183.959
748.15	836.49	3609.35	1233.18	9435.03	756.001	6840.22	118.837			788.256	253.152	3588.06	1246.32	9435.06	739.251	6841.01	150.83
12636.9	2715.03	854.433	315.187	7127.97	539.009	844.229	48.2388			12641.9	2703.93	872.993	281.151	7132.49	521.888	843.98	3.73456
1715.28	416.651	1265.56	508.589	2468.54	180.929	1712.34	51.0811			1714.64	414.498	1263.1	509.513	2474.19	152.736	1712.37	2.40451
1012.09	484.241	1549.67	775.946	2327.95	106.599	2240	305.934			1038.28	349.468	1609.11	630.972	2322.22	276.616	2241.9	28.05
1724.7	447.444	3131.91	1169.22	5971.14	441.523	3798.58	151.063			1731.49	418.669	3134.36	1164.41	5971.24	437.858	3800.88	108.404
6338.42	1344.84	936.164	294.877	10291	732.282	6666.49	1894.65			6343.03	1334.48	927.127	322.707	10306.1	647.324	6669.52	148.732
6183.37	1313.17	865.122	407.525	9003.43	682.447	686.296	45.4369			6166.23	1334.18	874.889	382.158	9008.41	652.987	687.033	26.7424
1504.58	317.097	11215.2	4168.99	919.522	79.6787	4707.57	111.623			1500.94	312.816	11226.2	4163.08	919.584	51.5072	4707.26	104.065
3080.67	501.418	986.656	311.499	10233.9	729.672	6843.13	126.825			3039.44	586.421	980.635	330.202	10227	759.118	6842.96	132.442
1456.11	363.721	1436.55	685.872	2875.26	182.185	1903.81	362.62			1452.07	378.128	1446.54	673.83	2863.31	235.023	1905.18	67.344
881.533	73.8982	4381.23	1665.24	3296.94	398.902	1095.36	620.19			877.62	150.06	4372.42	1682.5	3322.27	304.095	1095.41	1
1651.54	316.413	637.949	328.562	1905.55	184.384	4726.51	101.415			1642.38	337.206	647.507	275.932	1908.26	52.4781	4726.12	103.401
5633.07	1159.6	800.067	281.966	10292	692.627	8826.41	202.757			5636.11	1153.62	798.688	280.14	10294.5	679.786	8824.96	202.482
3144.5	568.161	1659.27	539.6	2761.1	173.332	3417.46	80.7195			3140.19	582.562	1650.3	560.462	2760.7	181.987	3416.68	87.8611
7128.46	1534.89	944.846	527.064	4161.62	224.209	3097.88	987.402			7123.77	1533.17	976.552	435.404	4147.88	275.183	3096.96	125.965
5433.85	1109.44	1892.81	681.019	3118.13	236.936	2800.84	63.6949			5412.11	1160.68	1884.77	690.365	3118.48	234.842	2798.78	63.694
990.252	258.383	932.053	385.018	13687.3	991.845	2733.32	191.334			994.156	249.786	935.995	377.044	13695.5	951.83	2733.9	21.512
3931.56	871.448	11034.7	4309.19	3002.88	279.696	1148.6	82.0697			3928.75	874.571	11028.3	4313.94	3001.59	281.504	1148.61	4.99671
3047.38	736.097	1021.56	526.756	6698.1	471.913	596.303	62.3252			3063.73	695.99	1041.73	490.841	6698.32	497.362	596.635	1
672.391	99.5106	2582.3	1017.51	4304.23	323.34	1054.34	66.9127			668.603	94.0879	2605.77	952.617	4310.76	288.582	1049.38	87.5161
3837.68	786.378	1067.73	363.061	6561.68	460.373	3591.41	585.267			3837.86	787.838	1067.75	363.035	6561.33	455.316	3591.38	77.5559
814.034	188.557	1740.19	698.52	14419.4	986.496	1447.19	149.975			815.414	166.741	1726.61	716.262	14421.6	958.963	1447.49	19.7177
1555.94	359.932	1973.13	750.649	1310.06	129.226	5477.82	159.647			1559.16	294.58	1979.5	741.301	1313.36	90.7046	5477.75	155.801
5162.23	1171.22	1110.25	406.489	10456.4	684.479	4032.22	101.881			5155.62	1191.62	1100.58	427.462	10455	688.075	4027.18	115.716
4526.07	936.473	639.12	318.397	10290.2	701.38	5081.9	89.8811			4526.71	929.486	638.769	315.937	10291.4	683.863	5081.55	89.4177
419.801	57.3499	1230.44	509.321	2647.22	170.161	5511.39	108.53			418.715	48.7067	1238.61	486.348	2642.21	173.58	5508.81	84.4068
3517.81	779.837	1114.88	406.268	6799.37	559.35	997.384	51.6734			3502.92	806.892	1117.54	398.603	6813.14	460.173	998.079	1
2070.68	434.835	10690.5	4297.21	1513.47	116.224	9901.43	1156.11			2069.85	458.694	10746.1	4183.54	1501.52	151.209	9903.32	187.521
2395.88	400.548	4282.4	2013.65	2021.17	413.35	1032.42	76.1115			2407.86	402.517	4343.19	1962.55	2064.79	263.925	1017.5	80.61
3872.25	837.319	1371.03	569.214	5782.19	436.307	3093.51	1195.38			3857.3	845.726	1374.45	564.977	5781.42	434.827	3092.44	70.431
13973.7	2822.31	11671.6	4539.02	8826.47	590.593	1373.4	72.3618			13942.9	2879.87	11657.9	4554.37	8818.08	615.205	1369.96	38.7752
3016.34	652.089	2241.98	832.061	8806	693.96	1352.73	21.8443			3016.01	648.137	2282.12	780.051	8806.28	704.839	1356.21	49.5543
584.957	187.531	14764.2	5719.66	2030.56	155.534	2004.01	100.698			584.497	137.05	14764.7	5718.57	2029.59	159.78	2004.26	94.036
8446.65	1664.1	1841.57	780.703	2249	109.037	1019.73	253.253			8420.3	1717.43	1880.49	710.864	2244.46	103.686	1019.87	41.9367
1960.05	362.023	1162.39	542.059	944.568	182.586	5469.25	68.7043			1939.9	405.159	1206.46	420.804	939.759	75.7676	5467.58	109.098
832.242	354.263	1464.91	492.329	4011.56	317.473	999.408	514.565			850.681	323.927	1464.96	550.698	4013.98	302.291	996.744	67.1822
1304.73	297.186	14700.1	5694.19	8341.8	509.764	5036.19	191.841			1316.61	259.519	14671.1	5741.04	8341.34	511.73	5034.89	100.401
1161.44	164.38	6737.04	2656.72	10513.5	681.117	1173.91	533.628			1146.5	227.133	6745.02	2645.72	10512.6	686.376	1173.63	5.63373
19977.8	3895.18	758.773	829.27	3428.76	531.251	6771.14	608.701			19869.3	4135.71	751.179	223.435	3434.73	124.083	6773.96	165.182
14635.2	3176.64	19774.3	7761.9	3496.17	219.604	5553.97	892.779			14688.2	3100.85	19820	7720.74	3500.11	193.29	5558	149.36
667.908	103.359	8368.79	3258.28	2272.26	128.703	1339.59	306.289			666.121	92.014	8371.86	3244.8	2271.86	130.895	1339.52	56.2425
3218.17	670.881	1186.75	540.589	865.453	1398.02	7456.86	153.843			3240.29	620.09	1188.37	535.653	855.373	76.2829	7455.94	152.839
3415.92	597.12	962.823	426.53	2328.86	243.626	4281.5	1468.17			3407.12	612.596	896.794	501.442	2330.02	46.4505	4270.32	108.101
5061.46	1037.47	5255.4	2072.37	3943.25	293.68	12566.2	277.13			5061.06	1038.55	5258.18	2054.97	3943.31	287.028	12566.8	220.055
1174.83	202.112	1875.04	813.672	2110.12	163.908	678.734	493.453			1181.89	214.584	1887.38	785.758	2107.29	181.616	678.6	1
1062.34	291.294	732.966	299.58	7439.24	554.83	7857.65	128.172			1055.57	289.759	738.706	252.46	7439.1	549.345	7856.4	122.17
2917.58	808.325	889.006	370.566	7142.26	450.779	4590.77	37.6603			2980.71	640.488	899.897	361.61	7120.81	513.764	4590.73	1
3933.38	915.81	1220.14	441.248	2492.62	224.302	1708.83	80.5625			3932.61	909.222	1231.01	432.454	2493.32	41.1326	1709.45	80.1518
9048.99	1980.08	698.914	263.291	1063.98	40.1613	9220.44	211.531			9039.35	1999.07	660.611	276.271	1063.07	40.8196	9221.9	177.323
4216.57	881.229	13647.7	5257.03	7038.15	548.872	1684.62	93.5821			4218.4	879.166	13647.5	5251.82	7039.48	543.339	1683.55	80.5544
2839.06	624.45	13566.7	5398.67	793.525	94.8567	3802.49	85.2332			2839.19	626.812	13567.9	5392.52	793.128	29.5642	3802.48	83.0101
4436.26	870.476	10621.7	4051.76	7958.98	526.662	2106.19	96.343			4425.83	887.867	10602	4071.9	7960.96	514.549	2106.05	13.6476
473.431	232.676	8021.73	3185.65	6995.88	341.931	2535.41	123.699			467.905	122.399	8002.81	3210.99	6992.77	359.93	2535.53	9.25381
919.688	67.6673	3268.67	1422.69	2322.62	906.262	3883.1	38.7162			919.448	53.8133	3288.55	1344.81	2331.26	162.043	3882.6	16.6784
2162.12	647.143	4533.61	1695.26	8165.07	633.704	5136.17	63.0571			2205.86	453.272	4549.44	1675.26	8182.76	531.683	5131.29	116.311
5228.97	939.096	18537.7	7382.74	7786.6	560.812	7906.16	488.732			5199.36	1012.95	18660	7214.84	7787.68	558.489	7915.21	217.81
20021.6	4039.9	752.111	260.68	1743.72	66.8627	843.413	53.7963			19977	4115.63	738.584	268.202	1723.49	95.0554	843.495	1
8054.7	1764.83	4119.4	1535.9	1018.51	158.505	679.821	156.63			8059.53	1755.38	4103.4	1561.19	1017.45	112.582	685.126	40.8748
11990	2612.22	8911.39	3512.35	1098.59	158.151	3894.27	64.8203			12002.7	2589.62	8924.01	3493.2	1098.99	82.4715	3891.14	46.1543
2196.19	492.371	3194.96	1165.2	11542	785.639	5477.34	77.1081			2217.84	443.106	3177.56	1196.16	11538.9	800.475	5474.72	78.3134
5784.58	1241.1	2086.88	857.961	504.662	177.514	1301.74	49.2241			5788.32	1234.14	2085.84	857.075	504.612	34.2729	1301.48	22.1914
1058.16	198.126	9257.91	3639.57	3736.34	324.029	1320.07	82.1239			1058.02	197.466	9266.6	3630.8	3737.88	266.081	1320.1	1
1446.98	316.656	697.022	294.923	1196.14	60.4846	4688.43	89.7657			1430.74	314.274	691.293	298.518	1193.44	61.177	4688.23	83.4884
4505.69	1043.26	1348.16	261.435	1310.59	137.702	8860.04	738.024			4525.84	951.701	1326.04	326.538	1306.04	117.45	8863.57	144.55
724.578	185.008	13659.6	5327.57	2864.57	236.472	1295.52	68.0071			722.114	185.184	13659.7	5314.78	2864.76	233.706	1295.5	10.6586
3425.98	620.526	6195.47	2318.43	15729.7	1133.1	1923.96	82.3193			3419.97	640.457	6198.82	2311.5	15731.7	1124.2	1923.96	42.8824
2417.89	495.409	469.338	274.097	5553.03	312.52	756.631	43.0668			2418.15	504.402	490.075	243.51	5550.39	336.635	756.037	30.2821
5979.6	1194.46	684.444	220.933	783.715	64.1807	1988.89	651.55			5979.53	1197.62	684.6	216.187	783.727	36.8294	1988.87	33.8388
750.816	157.785	5686.04	2269.04	5770.54	389.281	2332.23	114.546			756.138	155.924	5690.14	2261.07	5767.72	398.613	2331.41	29.5008
5608.47	1030.24	4433.46	1749.72	5080.5	693.468	2561.37	66.9048			5568.92	1086.99	4426.37	1757.36	5125.1	419.955	2566.6	81.1946
1719.46	468.642	846.828	240.28	1825.36	93.9901	2674.72	70.3655			1759.82	356.214	836.797	254.137	1816.73	115.191	2677	35.1275
2242.73	535.684	536.672	227.119	3348.34	261.194	2731.28	62.4923			2244.56	530.294	551.765	215.204	3352.5	226.29	2730.28	28.4618
4514.84	1062.58	11801.1	4522.9	677.68	74.3652	5253.26	293.537			4531.78	1025.48	11787	4541.31	673.129	78.3414	5254.86	66.494
3589.13	722.241	1477.54	561.202	1411.99	143.264	902.659	34.0409			3589.83	739.61	1500.23	524.599	1412.7	88.4809	902.928	1
8245.65	1831.48	887.904	361.925	10098.5	579.5	4936.57	167.352			8248.37	1821.44	888.493	362.138	10093.3	606.4	4936.79	167.575
782.304	114.658	2166.55	973.037	16794.2	1157.86	937.375	141.367			779.574	107.023	2182.99	919.206	16807	1088.99	940.084	76.966
1009.94	38.7017	839.435	229.836	5361.47	1364.18	2882.27	104.203			1006.73	54.3953	767.123	283.046	5362.16	326.525	2881.61	64.8237
1287.1	357.231	17327	6855.96	1712.85	108.562	18945	391.716			1311.03	271.73	17395.8	6763.67	1709.46	123.519	18945.8	387.649
5289.06	1165.07	900.555	399.554	8750.64	644.839	3730.14	215.06			5286.7	1176.85	902.709	383.654	8750	652.389	3730.19	87.7258
364.452	104.954	4725.63	1941.35	3520.04	257.222	826.844	69.0711			374.906	100.943	4737.43	1925.38	3524.96	225.785	826.935	1
3027.26	636.592	5291.69	2147.28	10053.7	731.309	3440.77	80.7657			3030.17	626.122	5304.15	2117.01	10049.7	751.727	3441.32	73.5002
3614.31	748.136	2046.13	853.618	6759.5	484.012	8861.29	159.33			3615.02	743.968	2046.6	843.812	6760.38	462.843	8860.95	131.093
8541.56	1745.54	992.617	376.481	6203.99	434.882	858.99	593.163			8541.85	1742.67	993.018	376.282	6203.95	435.236	858.998	21.8565
1847.49	407.848	1851.47	678.78	1173.76	620.767	755.639	60.7866			1853.7	387.546	1839.01	701.438	1178.2	62.1588	755.735	3.13593
4140.11	889.698	988.826	416.066	2766.84	236.431	6194.86	109.375			4146.68	880.757	999.175	396.658	2768.36	233.595	6194.82	125.56
6411.35	1373.7	567.207	184.881	7576.45	358.871	1702.07	465.588			6421.73	1326.91	585.777	282.478	7579.96	290.696	1707.58	41.0899
932.573	137.303	899.117	339.591	5711.51	359.946	6593.79	148.98			932.464	135.687	899.6	339.372	5711.61	350.391	6593.85	92.3596
2136.01	313.977	14752.2	5628.1	4788.61	353.12	3146.93	560.257			2111	357.449	14846.2	5537.41	4790.75	314.5	3163.9	106.646
1264.65	255.295	13567.3	5201.24	2657.81	193.502	3111.37	48.169			1265.6	252.041	13575.5	5185.15	2660.21	164.569	3109.93	42.9937
1132.57	168.982	1244.72	546.802	2485.62	157.136	7528.95	139.476			1121.81	189.313	1272.99	491.287	2491.14	174.269	7528.65	148.713
1825.78	424.682	748.415	321.672	1271.02	192.005	7456.1	163.474			1832.19	393.036	731.22	329.268	1272.28	63.6162	7453.17	159.425
1054.58	228.982	957.539	475.301	9843.6	707.35	1726.52	188.408			1049.28	239.984	964.383	466.085	9842.89	706.155	1726.28	11.5889
4807.79	1070.45	11003.3	4217.04	1541.99	104.813	681.216	1			4811.01	1061.92	11086.9	4120.36	1539.54	99.9192	681.281	1
6228.25	1079.51	1008.28	304.993	2214.75	121.153	1702.55	234.017			6201.4	1141.77	936.259	393.629	2204.91	155.482	1704.3	56.4904
2500.93	591.284	570.214	280.081	4333.65	257.942	2552.56	42.5867			2507.24	559.508	580.984	186.74	4334.83	245.115	2552.68	27.933
818.247	1054.69	1775.92	765.99	6756.21	554.745	4506.97	90.3752			819.741	156.553	1775.05	759.116	6765.37	530.791	4497.8	121.276
1444.31	170.782	1110.9	456.035	4547.59	253.759	918.866	80.1002			1429.54	208.342	1129.45	412.006	4544.06	266.489	919.104	5.15427
1941.28	415.935	12600.7	4885.46	1157.19	254.212	5031.29	86.6774			1941.45	417.37	12600.4	4885.15	1157.29	51.1762	5031.38	85.1073
19265.4	4194.57	851.699	362.819	7185.74	445.131	2005.85	88.4824			19268	4180.52	852.219	357.831	7185.86	435.981	2006.07	60.9362
5343.29	1134.77	4270.63	1782.43	3726.02	220.545	4371.79	104.236			5346.13	1126.15	4293.82	1738.82	3725.6	227.893	4372.39	84.9558
424.722	109.1	2204.43	806.641	1348.76	166.142	9264.14	180.123			425.261	96.4964	2201.66	813.819	1345.91	116.355	9263.99	144.553
14321.4	2977.44	14368.7	5429.93	1419.84	142.718	3832.09	113.279			14320	2974.85	14362.6	5423.5	1419.13	110.54	3832.03	108.373
756.172	158.301	5536.35	2025.01	4272.78	175.128	8138.2	325.684			733.788	210.082	5504.26	2061.15	4261.68	258.029	8140.45	101.816
2924.22	631.834	2829.39	1166.38	6513.35	431.131	1627.7	88.582			2930.35	617.566	2831.82	1163.69	6512.72	431.337	1627.99	56.5389
4913.85	1235.64	10707.1	4240.21	4485.99	290.073	2193.92	550.61			4949.24	1037.96	10747	4168.22	4474.49	353.391	2203.62	69.9
1182.58	265.538	3499.77	1357.87	993.776	68.1019	2743.31	92.4876			1180.57	254.094	3502.52	1355.83	993.908	61.4603	2742.88	33.322
991.659	194.152	4489.48	1713.72	7219.91	444.426	5085.87	145.567			978.541	216.769	4485.68	1719.95	7222.49	427.935	5088.57	75.8055
880.819	321.955	1085.15	396.882	1599.72	137.333	6750.67	117.173			883.774	195.401	1079.98	406.643	1604.54	114.784	6748.15	112.032
4195.82	945.724	915.885	258.592	3048.74	436.189	6823.57	143.076			4220.8	891.699	856.44	315.052	3051.23	190.826	6823.89	89.5759
7696.3	1615.26	1192.37	550.212	4237.79	224.446	3047.77	120.801			7698.84	1612.63	1198.27	542.624	4237.56	224.017	3047.81	109.598
8687.79	1801.5	12987.4	5000.09	1066.28	117.853	9802.39	171.459			8679.17	1820.97	12865.7	5165.91	1063.38	62.5099	9805.98	136.982
1239.08	267.737	13874.7	5075.47	2519.16	447.991	3966.2	292.534			1188.7	366.915	13886	5053.02	2527.6	171.376	3965.95	20.0093
2188.78	543.163	1335.26	532.385	3837.01	264.911	1613.31	75.0563			2192.84	533.537	1361.62	478.41	3837.5	265.746	1613.32	1
1516.48	295.145	589.925	329.19	15860.1	1019	2549.08	57.7766			1512.99	313.524	586.629	336.483	15862.2	992.221	2548.82	59.7172
3481.76	715.367	10811.1	4197.44	3652.98	263.776	4773.66	136.864			3478.05	720.784	10827.6	4179.36	3655	255.343	4774.35	97.1939
4111.57	931.583	17380.1	6708.08	1228.62	308.133	1193.04	188.905			4140.23	894.49	17459.6	6627.13	1227.59	23.9972	1192.4	190.151
7166.91	1542.7	7682.47	2943.18	3157.26	302.051	4045.86	85.074			7167.87	1538.59	7707.32	2892.29	3163.22	249.153	4042.13	69.048
2064.12	434.615	915.865	284.98	710.728	878.969	851.036	132.788			2063.73	439.075	911.758	297.333	710.485	47.0764	851.111	37.317
4882.17	877.607	1482.1	628.366	3225.48	133.355	14530.6	297.642			4801.43	1004.35	1520.74	496	3203.48	204.221	14542	297.033
5837.72	1120.78	802.777	270.129	3254.99	341.29	2195.33	89.2554			5802.85	1177.41	784.678	281.49	3267.84	274.075	2195.28	1
4663.43	1123.64	12724.2	4860.18	8833.67	585.606	6790.46	122.674			4695.85	992.771	12737.4	4840.8	8834.62	570.634	6787.43	181.555
739.016	185.789	11735.2	4512.19	3871.49	267.928	2564.78	153.742			740.449	159.712	11742.8	4508.91	3870.89	263.886	2564.72	35.5765
5711.39	1167.16	971.787	351.131	1966.36	96.6733	3161.8	100.416			5701.35	1184.26	967.852	356.477	1965.19	100.624	3161.84	73.2021
692.294	120.104	1041.43	345.321	8362.62	548.604	5130.25	262.169			697.357	151.823	1014.44	392.196	8359.35	545.94	5135.19	131.016
2089.95	507.089	14777.4	5650.97	2398.4	65.9302	4809.25	67.5499			2092.5	510.35	14767.2	5663.88	2394.93	91.4454	4807.15	49.0856
18386.3	3900.19	1439.25	468.844	10962.8	652.112	3895.92	67.7453			18377.4	3903.83	1435.25	536.626	10942.6	711.046	3895.95	1
2782.1	600.954	3503.05	1455.51	3737.96	321.017	5553.21	82.9849			2772.78	620.498	3534.31	1401.47	3746.06	187.317	5551.26	100.087
4177.09	888.357	3703.87	1386.67	12219.7	788.863	875.918	45.7557			4186.83	865.52	3723.13	1358.3	12207	833.649	879.856	46.1331
3202.26	678.527	2117.84	825.128	4637.67	334.88	1908.01	62.7013			3223.09	616.685	2129.59	811.494	4639.29	312.651	1908.07	49.9304
5119.25	1104.89	18279.2	7141.77	3290.66	276.946	776.427	45.8892			5123.58	1101.58	18282.9	7140.62	3291.3	264.28	776.424	1
1602.8	389.153	8441.21	3161.58	5323	434.629	4159.33	345.086			1605.48	378.443	8423.53	3191.59	5328.79	403.38	4164.3	82.0118
1969.61	530.811	3817.94	1366.25	16958.9	1213.17	744.599	128.575			1987.99	496.941	3812.89	1357.79	16958.8	1209.34	745.093	19.3003
1402.66	229.449	5366.8	1915.36	10568.7	883.556	4889.5	74.2547			1389.37	278.393	5370.95	1908.69	10595.7	740.87	4892.63	106.778
3096.87	609.173	1340.7	476.26	3718.98	234.681	7654.94	125.621			3091.54	593.845	1341.25	475.788	3718.79	228.598	7655.37	113.563
2172.42	378.269	2298.33	937.341	731.717	755.915	761.22	43.5541			2136.32	436.877	2306.47	925.181	725.017	106.926	761.566	1
3869.21	805.856	6648.56	2544.41	1648.56	195.658	1487.93	104.65			3880.91	771.512	6598.53	2616.46	1658.32	110.317	1487.89	1
3143.54	658.119	737.165	284.603	3406.75	234.222	7792.44	141.97			3137.32	675.59	737.073	190.593	3398.79	261.872	7791.1	173.009
7573.96	1705.55	515.189	119.242	2415.37	92.5506	1435.09	223.871			7594.04	1677.69	510.978	126.079	2420.14	137.767	1434.58	6.84096
2113.59	499.369	4450.17	1746.4	6860.7	548.667	7072.71	262.226			2142.55	420.305	4459.38	1728.44	6869.76	467.98	7072.57	134.991
3997.51	685.305	1762.76	504.118	799.976	936.5	2883.24	70.7062			3975.55	732.703	1748.14	576.322	804.986	76.3434	2884.75	18.6174
774.467	284.839	661.79	211.075	2565.7	251.753	2714.77	59.0799			776.052	203.15	650.558	109.262	2564.47	196.313	2714.8	1
5905.04	1209.05	1088.81	451.368	1892.48	145.648	6077.75	97.9396			5907.1	1203.35	1099.73	423.796	1892.24	144.323	6076.87	102.489
716.477	89.5421	15590.6	5919.27	3564.49	103.293	2993.98	39.3265			704.378	108.036	15627.2	5855.75	3565.43	173.997	2993.26	18.0224
951.156	205.066	1136.78	438.805	4225.79	293.42	2397.49	83.6484			953.783	198.787	1128.2	434.843	4224.14	287.215	2397.76	67.6384
836.382	772.365	804.525	197.412	1492.37	160.022	4421.18	73.0396			824.191	55.39	790.321	242.14	1497.8	92.3441	4421.61	36.7458
2227.41	458.603	977.068	439.779	2888.96	224.24	7845.1	178.754			2224.66	462.294	983.349	431.818	2885.86	226.595	7844.22	117.582
1794.56	378.086	2313.07	905.309	1097.83	120.849	8014.4	145.888			1790.27	373.395	2313.6	905.046	1096.59	110.182	8014.08	128.32
9006.78	1773.85	598.194	196.211	2583.75	158.042	1088.69	21.526			9011.11	1765.65	600.817	193.976	2575.8	156.773	1087.65	10.3902
1698.03	268.487	2343.56	889.093	10600.3	734.829	2212.75	462.208			1693.01	289.552	2344.99	895.48	10601.2	698.306	2213.84	39.5176
9047.7	1963.96	1181.08	421.084	2432.11	173.511	5607.81	177.901			9057.12	1948.25	1160.55	430.99	2432.11	172.933	5608.19	76.4578
1449.6	346.585	974.034	441.111	796.472	367.547	6105.24	59.0857			1455.2	324.757	980.966	405.492	796.75	12.0124	6104.61	52.2385
730.766	144.184	679.984	241.603	3316.4	203.279	1584.64	29.937			731.654	131.259	680.401	230.287	3317.26	186.571	1584.66	1
2147.86	502.567	2018.76	751.169	2785.36	212.544	7695.23	156.709			2152.25	486.973	2021.11	734.765	2785.33	209.4	7694.01	167.371
1827.64	228.296	834.581	566.064	8202.67	627.933	8823.52	347.438			1799.21	349.622	836.441	242.339	8209.62	534.051	8822.6	122.846
2491.92	582.874	1064.96	446.839	4211.7	303.93	2393.94	705.009			2491.92	584.283	1064.38	440.013	4211.47	295.847	2393.95	81.2118
1011.43	486.12	16051.6	6099.59	11967.1	630.658	7427.16	165.224			1022.99	235.011	16047.9	6114.12	11960.3	694.206	7424.81	177.72
1650.41	333.316	939.866	279.173	1891.92	150.288	4412.4	178.516			1646.43	339.342	925.866	301.009	1894.73	146.655	4412.57	70.3338
1255.46	277.128	1100.01	411.642	666.842	283.797	719.855	52.1504			1242.26	312.016	1093.91	419.194	666.876	1	720.275	12.6918
17979.6	3758.92	659.668	185.188	2429.1	198.885	2437.05	71.0617			17987	3740.19	653.194	194.902	2430.61	167.531	2437.39	27.521
1687.51	342.122	9438.88	3546.25	2644.77	231.466	7207.6	215.391			1692.44	307	9403.56	3596.96	2649.7	185.712	7210.49	80.9818
1096.45	237.619	12127.1	4612.99	5236.32	362.558	3248.44	84.1431			1100.27	208.8	12116.7	4630.45	5238.09	344.616	3247.3	89.94
3762.66	822.811	1028.92	457.468	8081.35	589.74	1565.68	45.3364			3768.82	811.39	1033.74	448.9	8082.31	586.985	1565.49	14.0057
991.37	139.089	1368.63	840.511	5189.67	328.592	7439.31	89.7347			910.224	244.24	1460.95	692.471	5178.78	359.028	7431.02	141.832
774.552	635.944	896.679	303.714	3250.72	416.837	2587.39	287.31			779.257	210.417	884.721	322.114	3266.47	344.879	2587.08	27.1605
1240.83	229.364	13274.1	5013.89	4431.07	296.277	1161.98	931.513			1238.26	237.328	13299	4963.5	4433.17	274.665	1159.95	46.5059
3372.33	720.076	4429	1571.19	7729.07	600.414	7349.75	168.102			3380.29	712.746	4423.44	1575.04	7740.26	543.244	7349.92	167.115
3209.24	704.901	767.862	323.495	2995.04	204.564	3607.11	149.163			3239.86	636.477	783.099	278.15	2995.8	201.135	3604.98	57.2039
1270.5	272.108	17827.8	6504.9	3418.25	173.024	6201.54	203.205			1267.36	313.893	17755.6	6611.8	3424.58	257.844	6200.62	170.095
2812.69	465.882	781.222	136.351	2987.88	165.9	4127.35	88.4393			2780.29	549.54	755.311	226.237	2974.15	212.03	4126.59	94.4179
1492.13	332.151	5200.4	1966.98	530.912	78.8505	6968.95	248.52			1493.91	323.695	5203.2	1956.54	530.877	1	6970.74	195.677
6843.81	1496.89	645.271	246.757	954.64	97.1905	5916.65	214.964			6839.85	1495.72	648.086	240.176	955.674	79.5183	5918.13	125.001
818.032	82.7147	8610.26	3378.54	5526.35	408.046	1660.19	970.384			805.939	133.016	8636.51	3322.46	5536.19	312.838	1660.46	56.2345
1145.13	116.8	814.327	340.098	4803.37	287.025	860.932	39.7425			1138.34	154.444	808.186	343.424	4795.11	313.018	858.247	35.9841
1304.14	319.666	14666.7	5742.65	4301.42	401.856	1467.52	16.7798			1317.1	293.596	14666.7	5742.97	4307.95	376.956	1467.56	1.08615
2677.45	423.108	801.513	149.63	2877.25	485.045	5199.29	27.5149			2654.03	496.364	762.42	258.346	2887.44	218.604	5199.15	13.9998
4110.33	868.681	5979.5	2166.35	2561.58	154.973	6386.76	101.155			4108.18	880.925	5979.38	2166.7	2560.64	144.196	6386.8	91.8836
5035.93	1104.73	1772.63	777.062	715.192	66.5179	2381.91	107.283			5075.9	982.143	1794.97	671.68	718.661	61.6939	2384.35	52.1598
3942.83	832.213	9881.64	3757.44	7247.75	439.568	4990.95	965.188			3955.09	802.955	9843.97	3810.04	7240.33	469.248	4991.44	70.0394
16202.9	3640.58	16181.6	6220.46	5199.15	365.668	814.231	58.8176			16233.7	3584.38	16147	6269.85	5203.84	349.649	814.285	1
15706.3	3290.9	490.997	142.754	6191.55	501.854	3702.1	58.4508			15684.4	3316.71	494.906	136.934	6193.58	485.537	3702.56	29.441
1063.64	279.385	1383.71	515.157	1579.25	335.173	1381.68	176.65			1059.33	288.717	1332.4	583.264	1579.37	66.1778	1381.59	1
1230.75	316.471	10005.2	3971.95	10752.1	829.191	2239.95	390.139			1241.13	275.615	9992.95	3983.32	10767	769.355	2239.93	1
2045.45	338.278	933.057	283.262	1422.35	470.547	930.641	261.555			2021.43	407.561	928.162	294.361	1438.2	82.5665	933.452	29.2344
6553.16	1437.19	921.486	303.261	7721.91	478.293	5440.41	140.775			6511.91	1506.98	915.622	318.544	7711.03	519.666	5441.41	76.3806
5418.85	1210.05	9546.8	3828.17	6659.98	506.289	1571.56	690.615			5415.64	1200.11	9546.95	3828.39	6658.41	499.295	1571.92	37.2254
2693.25	605.871	1087.48	398.55	2584.6	166.118	8366.01	216.324			2721.11	535.184	1100.14	381.985	2576.34	197.169	8368.45	139.062
1614.15	264.641	2802.76	1288.03	15870.9	1052.27	1840.3	345.916			1605.92	302.771	2870.73	1098.28	15866.1	1058.68	1839.38	104.789
1177.22	246.585	913.005	446.866	958.38	466.895	2608.65	60.5461			1171.62	258.507	926.623	411.264	957.504	77.2988	2607.68	54.0052
1969.01	270.06	683.664	406.339	2549.73	155.082	3402.15	481.718			1952.69	364.217	718.381	216.942	2543.64	172.757	3402.17	1
744.115	184.686	976.168	442.235	2672.58	230.729	1340.72	70.5822			728.391	157.763	955.278	458.603	2673.93	188.179	1340.3	39.3118
1866.79	339.804	410.585	164.159	2175.73	163.618	1657.44	109.649			1869.44	328.201	411.257	158.331	2174.94	158.89	1657.48	24.7724
5112.97	1096.64	5434.05	2144.13	5613.84	337.358	1322.79	144.163			5120	1082.13	5440.66	2128.52	5610.43	352.316	1325.81	49.6001
8177.31	1704.62	5459.13	2173.15	5714.63	408.616	7628.41	124.588			8182.09	1681.3	5452.37	2194.78	5715.76	394.747	7628.53	100.118
3690.89	730.343	701.744	213.893	2619.06	148.869	3491.12	96.0368			3660.99	808.59	679.029	298.878	2620.76	174.914	3491.68	37.2336
585.932	211.46	807.534	358.973	9500.14	780.693	1397.68	97.0516			584.153	202.426	793.723	397.356	9513.9	711.29	1397.44	40.7506
3182.46	593.798	956.967	210.251	5193.14	338.687	789.095	74.1417			3149.53	693.307	939.591	337.776	5190.32	345.265	789.082	1
1070.01	144.881	2626.95	1259.81	667.631	45.9506	5015.51	462.813			1038.45	198.846	2653.22	1162.95	663.782	77.454	5014.29	184.791
1525.1	256.768	7149.43	2797.4	5052.13	345.283	849.464	68.1598			1501.06	323.541	7112.16	2844.61	5054.51	330.075	850.252	15.2849
1106.8	349.191	884.914	401.924	1569.07	153.643	1503.69	36.2215			1113.38	332.225	902.988	354.212	1567.89	79.0034	1500.35	48.8434
3898.16	989.726	19519	7358.51	1625.83	361.937	6199.67	85.0581			3913.52	917.086	19621.3	7238.54	1614.04	77.108	6200.15	76.8058
2506.9	554.422	1730.43	792.605	1151.83	83.8333	1110.91	84.0663			2515.42	528.841	1747.09	770.14	1153.15	76.6114	1111.08	1
888.09	251.21	16267.4	6259.51	5818.75	389.254	6892.17	139.607			888.171	242.493	16272	6261.22	5819.61	387.805	6892.04	128.838
2124.54	462.092	16321.7	6437.2	2523.68	149.81	1705.54	59.3361			2130.45	429.873	16317.5	6440.65	2522.47	139.338	1705.75	22.9208
6717.55	1324.64	10656.4	3949.28	1612.42	136.055	5175.84	236.82			6687.77	1383.08	10622.6	3993.08	1613.1	115.695	5175.28	84.288
5866.09	1141.42	8600.13	3171.91	4742.79	432.607	3114.35	90.1952			5829.4	1201.1	8548.16	3237.47	4759.9	357.283	3115.12	86.4944
696.222	168.655	707.16	226.504	5018.95	291.065	1226.2	42.5314			701.393	152.944	695.527	242.64	5016.43	309.164	1225.76	30.5024
1813.38	329.419	2244.67	922.536	2956.02	81.8428	3981.4	319.023			1803.13	309.426	2240.35	954.452	2969.22	135.819	3987.14	171.651
2042.94	458.958	4628.71	1796.23	3766.63	198.608	4037.24	91.5146			2042.58	457.094	4626.72	1803.63	3766.46	199.808	4037.12	82.2879
1901.93	411.825	806.598	312.075	1480.86	134.162	10536.8	150.218			1910.08	389.002	809.422	307.37	1477.12	125.618	10535.3	147.882
3320.64	601.969	1733	664.031	2688.63	144.774	2273.68	282.227			3303.72	645.825	1721.28	679.444	2681.23	161.265	2273.29	20.2099
4115.45	828.463	870.036	350.457	1216.72	96.0505	4605.75	91.3409			4102.6	859.215	878.017	336.139	1215.98	83.5723	4605.05	44.5585
1419.5	156.038	8388.01	3235.87	3347.77	303.79	2802.99	171.542			1438.3	210.362	8445	3128.03	3352.95	391.847	2804.97	18.8213
2330.28	665.226	545.818	166.848	5348.81	272.683	3573.75	57.4061			2329.38	435.384	517.454	238.991	5343.58	351.615	3578.32	73.7419
630.619	139.804	1463.16	559.49	11032.1	790.756	8663.08	168.776			628.225	143.232	1467.55	540.059	11030.9	796.86	8663.35	161.69
1769.6	518.835	12373.7	4700.52	1187.13	970.847	1917.89	62.4519			1769.58	534.48	12342.3	4753.72	1191.23	226.545	1918.48	16.9196
1911.86	436.198	8514.69	3189.25	8795.09	576.969	3312.06	81.3106			1915.14	437.153	8514.55	3188.16	8792.4	584.856	3309.56	83.4134
2173.85	563.315	932.221	489.331	6722.31	485.07	889.979	59.2331			2179.27	541.927	963.635	387.917	6728.06	459.591	889.899	1
2534.72	610.657	816.808	306.317	15033.6	1110.28	1718.66	71.8407			2530.48	618.77	813.435	310.286	15050.2	1059.26	1721.26	25.5024
3151.98	843.844	1111.34	428.796	887.706	661.373	1238.47	69.8631			3214.41	664.706	1089.19	469.113	887.828	1	1222.88	92.0217
4752.1	1214.46	6016.66	2402.15	924.702	154.324	4840.18	1042.22			4780.16	1144.34	6006.44	2420.4	927.058	80.5931	4842.47	83.175
2616.31	468.733	9302.69	3624.38	3072.03	218.328	3929.9	29.2336			2594.26	509.787	9319.96	3601.2	3068.89	257.276	3929.89	1
3455.69	735.55	2765.76	1130.94	4359.75	300.349	1513.3	128.169			3456.17	729.701	2767.45	1122.51	4359.36	305.442	1513.51	33.8352
5106.74	1078.38	11104.9	4316.28	4064.91	349.174	2386.12	93.0006			5087.06	1102.47	11140.7	4251.27	4068.72	327.223	2385.49	8.88561
2561.49	573.626	13730.6	5209.75	1054.64	903.733	1105.28	43.2371			2561.05	578.915	13729.4	5215.37	1054.63	49.8277	1105.28	1
2943.31	683.828	3539.62	1387.11	15163.9	1069.41	2130.1	85.0776			2946.99	651.336	3545.25	1359.92	15160.1	1091.36	2129.74	84.924
1763.75	402.316	675.342	289.951	1496.81	91.2222	2873.5	91.0821			1758.16	380.953	674.748	287.416	1496.65	84.472	2873.45	65.1124
2283.98	478.202	976.627	404.517	4548.17	322.965	5906.18	392.959			2279.04	494.285	971.443	410.812	4552.29	318.514	5908.66	114.76
6196.58	1234.61	462.442	98.9858	8904.73	550.256	3770.13	46.6925			6168.9	1295.63	464.174	128.691	8887.09	636.261	3770.29	67.3995
1840.82	331.404	881.101	304.281	1765.45	184.8	891.719	134.674			1841.37	321.195	878.242	307.933	1765.46	165.892	892.777	46.5439
1532.37	318.567	4967.94	1724.35	1812.56	132.908	882.765	331.35			1518.14	337.028	4958.43	1740.52	1814.97	124.839	884.907	43.3536
906.78	147.492	2896.52	1231.23	8950.86	614.125	7663.34	109.717			906.659	200.069	2930.91	1173.87	8940.51	633.678	7663.99	101.637
1183.9	185.159	1480.39	636.13	3327.84	202.679	3236.64	47.8596			1184.5	207.689	1500.88	599.052	3318.55	236.676	3236.09	41.6455
7316.11	1585.29	7980.33	3157.65	6847.43	448.514	686.354	296.852			7312.32	1586.31	7980.03	3157.93	6846.41	447.882	685.908	14.9478
7010.69	1570.06	6946.58	2850.66	2285.62	76.097	8095.69	167.42			7014.97	1555.64	6937.51	2864.48	2280.31	119.352	8094.47	169.865
1373.97	229.135	17664.9	7132.14	753.292	74.7448	1009.11	49.3164			1333.08	300.186	17695.6	7092.42	742.471	44.3671	1008.42	11.3955
1326.02	163.621	14691	5557.55	3660.36	338.352	2215.43	51.7182			1290.18	242.706	14513.9	5702.06	3652.78	316.253	2208.54	101.503
5700.94	1321.13	20649.3	7804.42	9422.56	594.327	1119.91	73.5693			5698.74	1325.01	20600.9	7840.64	9411.18	612.204	1120.8	46.7221
2230.21	448.5	3037.7	1101.08	10073.7	722.944	1145.91	52.4812			2222	460.672	3029.66	1111.78	10063.4	743.416	1147.05	39.3436
1197.93	274.793	3239.21	1310.45	3922.62	270.924	5912.9	210.033			1188.41	286.075	3235.77	1315.78	3918.73	280.314	5915.34	152.471
1678.27	383.106	1587.55	670.719	4284.16	397.874	5375.47	136.342			1667.71	411.889	1638.19	586.086	4293.31	332.594	5377.2	82.4175
6417.74	1405.36	1111.75	389.858	3337.2	156.263	2887.32	191.859			6422.97	1389	1100.74	417.46	3336.03	162.276	2889.43	68.6699
4096.37	1075.64	1223.2	501.383	11042.8	1105.36	5983.2	158.016			4110.47	1025.35	1194.08	498.269	11089	728.55	5983.22	1
2282.14	499.302	961.768	374.057	3536.85	211.864	1084.7	576.514			2283.32	482.403	955.062	378.918	3536.65	214.288	1084.56	65.9191
3735.85	757.804	797.96	321.316	1131.47	766.779	4871.01	155.321			3730.82	770.473	787.514	342.411	1133.07	75.4373	4872.01	141.806
13239.1	2596.37	4626.23	1727.19	15976.6	1133.24	6392.24	214.869			13224	2627.22	4615.14	1741.77	15974	1144.8	6390.26	95.6715
1752.46	491.838	16242.1	6393.18	8669.23	501.245	1071.58	33.9227			1803.84	345.83	16168	6472.28	8661.54	545.384	1071.65	1
881.776	189.997	12504.8	4893.63	2409	112.162	1416.11	305.647			858.248	238.867	12530.3	4852.78	2411.22	175.188	1417.38	58.7432
1754.64	506.71	3989.91	1581.34	11711.6	738.506	1032.35	46.7582			1778.1	442.422	4013.1	1531.87	11711.9	736.826	1032.66	37.9287
348.381	108.124	9783.58	3818.75	1583.85	122.875	7091.69	101.244			342.942	105.918	9760.25	3860.38	1578.54	125.769	7090.28	104.167
1520.75	305.136	4975.32	1851.59	6117.38	364.023	1659.57	47.1731			1524.08	283.592	4952.32	1885.72	6113.83	397.362	1659.59	1
5204.41	1237.57	11185.5	4223.21	4832.08	488.036	3048.37	48.8107			5253.71	1043.7	11166.5	4262.4	4818.01	490.31	3048.4	1
1101.38	241.251	962.618	319.448	898.959	61.9647	1250.02	512.975			1113.99	175.341	943.022	351.642	897.927	67.6583	1251.36	28.3857
1104.06	305.547	14147.2	5415.29	3612.94	342.863	5876.82	67.0069			1097.72	337.979	14141.4	5433.13	3620.63	273.282	5872.23	100.066
2047.35	472.916	980.486	395.197	2587.09	99.3325	10575.1	179.147			2046.94	473.719	986.229	383.791	2580.55	108.408	10574.5	184.676
1503.39	287.332	589.778	226.465	4425.7	308.087	5238.78	130.861			1504.66	282.88	581.034	231.118	4415.24	326.086	5238.11	134.225
949.399	153.22	4466.8	1601.58	2969.09	142.876	1972.06	519.683			958.45	135.291	4441.84	1644.45	2963.41	196.888	1972.67	33.9558
3357.03	817.696	818.614	256.479	3289.98	97.0951	6260.22	149.347			3410.5	676.681	797.777	297.812	3282.99	130.646	6263.98	209.553
3107.44	567.001	4939.6	1740.21	1018.28	376.488	3296.22	614.366			3115.45	553.306	4845.8	1861.97	1036.5	132.575	3300.95	42.6274
18202.9	3853.76	10037.1	4005.33	7594.77	424.726	2125.81	83.3497			18216.3	3826.07	10059.5	3966.22	7593.54	435.926	2118	82.339
1086.08	280.879	1732.52	696.337	4465.16	325.168	3369.29	115.655			1097.83	245.487	1747.07	652.577	4471.69	272.527	3366.85	82.0931
2519.89	733.426	3723.16	1190.65	4173.21	2434.25	6571.94	880.306			2577.09	553.597	3660.12	1277.68	4177.73	276.242	6573.31	129.764
3048.1	830.725	978.138	147.515	956.394	259.167	2005.24	43.8854			3055.3	829.896	933.704	238.274	956.331	1	2005.5	1
3885.01	747.089	2227.68	993.812	2200.06	206.381	1532.54	37.7021			3872.25	781.645	2226.19	996.683	2206.34	162.422	1533.55	11.381
1684.23	331.945	18356.6	7362.2	3967.2	359.055	954.214	338.497			1680.23	342.584	18417.9	7282.09	3967.78	354.405	954.156	1
1047.39	280.394	21561.7	8243.28	2073.79	156.944	1812.67	172.106			1047.33	272.957	21559.6	8241.53	2072.96	143.182	1813.18	55.4858
2427.61	528.632	754.345	271.029	7771.16	547.596	1818.87	46.1069			2422.66	534.778	747.715	275.681	7775.25	532.892	1818.75	31.4705
1758.05	308.902	12147.1	4768.76	8118.66	669.544	1985.8	713.802			1752.16	328.716	12136.7	4785.1	8123.62	622.638	1985.47	47.0619
5661.63	1195.89	672.429	198.016	8728.69	653.424	1600.6	62.5565			5630.14	1250.67	646.227	233.972	8738.41	619.416	1604.83	41.1338
2913.38	730.123	4759.81	1913.24	7310.64	526.807	5944.52	501.268			2937.22	684.792	4788.7	1862.24	7305.42	546.97	5945.59	86.1559
1756.31	338.42	8392.98	3360.86	9419.81	645.02	6545.9	167.824			1755.39	343.068	8391.45	3365.98	9419.76	645.142	6545.35	151.948
1439.29	322.182	857.372	365.159	938.371	92.4589	2183.24	79.0816			1435.07	307.462	860.534	363.74	938.783	78.421	2183.07	44.23
5009.39	1015.66	18659.5	7077.74	12473.1	762.538	7078.11	150.816			5012.55	1007.96	18670.8	7066.31	12468.8	764.635	7076.98	143.693
2276.72	624.478	4502.21	1963.43	5921.27	388.181	6115.07	138.419			2263.48	638.382	4572.45	1843.06	5919.53	393.208	6110.84	138.888
7274.53	1714.61	7682.95	2984.11	10399.2	600.999	5168.13	71.7696			7358.55	1563.99	7666.29	3006.19	10387.8	653.229	5149.31	101.113
10606	2329.93	722.545	204.421	2565.39	161.688	1790.16	128.018			10643.9	2275.64	683.716	267.335	2559.75	197.223	1790.22	1.84423
14354.6	3026.98	4581.15	1846.11	1852.6	149.798	8259.8	178.16			14354.1	3029.14	4582.05	1840.57	1852.39	135.719	8259.48	181.247
8301.58	1789.78	2471.23	1058.46	565.017	190.581	2367.27	448.835			8300.08	1793.58	2471.03	1059.54	564.758	20.1425	2367.31	39.7877
2935.67	633.544	715.032	346.762	11522.9	775.827	2959.11	75.2196			2934.45	638.871	718.445	341.933	11527.6	750.142	2958.66	73.3314
6023.34	1570.39	925.521	400.381	4932.83	187.399	2349.55	313.965			6058.12	1471	891.12	463.017	4933.66	268.764	2347.01	111.271
14856.1	3028.51	12017.2	4948.71	2008.79	134.907	5225.97	258.631			14889.4	2966.53	12081.4	4872.52	1989.62	193.08	5216.03	88.589
1371.02	236.292	9966.58	3813.23	1485.78	374.438	2044.71	111.093			1355.83	259.922	9952.88	3832.67	1495.47	97.5649	2045.68	85.003
19397.7	3839.38	3093.43	1065.14	5895.27	362.21	626.381	811.019			19369	3905.32	3070.36	1115.23	5900.09	329.304	629.261	30.7978
1845.57	462.501	4387.87	1738.35	3288.26	178.178	700.35	246.425			1841.73	469.964	4401.46	1720.4	3273.7	217.703	698.505	30.1624
1222.62	231.498	2398.45	1031.87	3407.68	267.072	2732.02	448.794			1224.64	228.936	2413.21	1011.31	3415.42	225.762	2732.61	35.5821
7057.19	1447.35	9154.26	3644.45	2517.94	315.081	7895.93	120.219			7038.78	1476.29	9210.66	3566.83	2537.77	262.428	7896.95	140.403
1367.24	299.851	2802.9	1186.48	1716.15	283.209	1109.69	308.216			1385.59	250.556	2844.97	1135.12	1717.4	68.6125	1109.65	1
813.622	495.905	10519.9	4196.97	7049.06	401.486	1398.86	154.884			832.008	92.8999	10471.3	4283	7048.4	385.558	1398.83	1
7607.34	1522.01	5585.77	2023.27	6165.56	442.914	2240.81	68.4767			7565.49	1603.32	5553.3	2078.11	6169.05	443.144	2245.56	41.307
6375.55	1310.35	661.896	248.659	2264.03	140.048	2078.72	1090.88			6359.98	1332.12	663.937	243.772	2261.17	143.994	2079.19	48.1068
1873.49	401.266	6729.89	2735.93	6293.9	374.726	799.434	85.0422			1872.54	393.496	6722.45	2730.36	6293.52	374.031	799.704	43.1242
3343.29	863.882	1251.85	594.516	874.111	130.459	1109.7	65.8791			3386.08	777.817	1286.56	537.073	881.353	74.5617	1109.73	34.5332
1769.13	304.79	968.899	405.063	4792.67	214.528	5058.87	177.113			1751.11	352.645	991.253	368.681	4785.08	334.751	5056.64	188.428
2176.08	466.776	2549.92	953.249	2834.7	183.726	883.24	72.6189			2189.59	415.198	2553.44	945.371	2832.74	195.383	883.142	1
878.397	196.877	9704.01	3744.41	1679.87	185.45	7655.83	132.584			876.91	204.403	9714.37	3717.06	1683.96	137.316	7656.43	131.872
3229.42	657.135	3131.21	1208.38	6150.17	406.927	1372.47	33.7802			3222.77	671.515	3124.94	1219.18	6152.72	410.435	1372.05	13.8548
1581.48	334.631	11096.7	4247.25	795.913	79.967	1057.13	64.5769			1589.28	320.904	11141	4177.97	810.513	70.3667	1057.12	1
6545.45	1416.09	957.314	385.109	5572.79	343.271	721.319	28.0956			6540.98	1412.13	957.134	383.009	5574.26	338.876	721.224	23.0432
2109.95	482.655	13281	5076.15	17751.3	1235.76	3451.74	82.7614			2091.34	425.312	13292.3	5064.73	17765.2	1185.44	3452.87	67.6105
2190.91	546.006	2089.61	812.3	1368.25	117.924	11205.9	149.439			2203.12	462.461	2093.56	803.703	1364.27	112.435	11205.8	137.19
1244	176.556	5973.79	2376.43	1524.22	71.7687	1299.7	45.0793			1221.85	186.737	5933.11	2435.97	1511.53	76.9136	1300.92	26.6338
1274.99	253.179	10119.4	3907.55	1755.53	124.525	4842.64	120.298			1272.17	256.693	10126.7	3901.16	1756.69	114.94	4842.39	116.22
2113.25	439.115	616.751	173.258	5950.76	416.192	4231.81	127.698			2108.21	454.471	605.183	197.814	5960.93	367.974	4230.43	70.465
3746.67	804.901	436.597	164.762	1746.47	147.806	10140.6	155.225			3742	831.623	454.506	133.055	1749.54	118.867	10142	174.321
4535.68	961.544	7652.34	3087.88	1866.63	153.179	763.543	226.243			4546.38	908.314	7615.99	3148.21	1871.1	143.999	756.839	56.2508
1189.07	304.746	2100.49	832.255	1832.96	101.703	5961.98	275.333			1193.77	294.068	2067.89	867.155	1835.89	88.8637	5958.93	118.224
644.521	151.57	1452.15	571.968	8452.27	607.653	2375.87	895.092			644.857	123.057	1451.04	569.46	8450.17	603.829	2375.99	83.0811
2132.59	516.403	1203.27	438.373	11301.8	667.164	2551.45	69.3932			2146.99	451.315	1212.43	431.265	11281.7	749.463	2549.25	80.0839
2980.2	563.977	1285.63	386.947	5647.58	327.479	1653.93	50.1884			2961.09	606.285	1263.17	421.775	5643.81	356.816	1655.42	21.8347
5204.78	1163.18	583.009	225.218	1375.22	248.671	2224.1	1712.4			5212.68	1140.52	567.207	239.52	1379.02	225.13	2209.75	134.171
2825.31	620.512	4259.37	1626.71	1589.63	90.7433	8071.75	172.518			2824.59	617.276	4261.76	1627.46	1589.48	90.0157	8071.57	166.221
5730.22	1158.44	770.927	326.732	8485.42	655.082	6083.47	243.21			5728.28	1159.57	775.24	315.5	8486.46	653.069	6083.98	83.0176
2238.76	477.555	10155.1	3788.55	683.065	562.315	695.826	25.1541			2239.61	477.533	10152.7	3788.71	683.267	40.8996	695.87	9.03372
610.677	128.443	1656.98	677.116	958.873	124.759	5015.54	117.973			609.265	104.78	1653.33	668.959	959.083	68.4615	5015.6	115.133
1997.4	1100.89	2584.37	951.19	9773.85	858.439	7048.9	504.492			2010.88	468.387	2597.45	899.876	9789.42	788.294	7054.55	136.316
2345.5	378.007	649.624	379.283	9537.77	673.162	3838.95	181.191			2319.75	433.056	635.403	188.065	9537.56	662.63	3838.97	1
1136.59	253.266	2484.86	800.159	6289.67	523.074	2013.6	122.138			1117.67	264.874	2455.85	849.448	6293.97	448.435	2007.02	116.099
5070.98	1140.52	836.676	291.53	1951.54	155.85	4282.6	47.4045			5100.01	1079.15	859.288	290.007	1951.14	158.553	4280.45	47.3528
3162.05	701.418	2353.02	930.614	11965.7	863.832	6519.79	55.5878			3172.21	683.093	2398.94	854.132	11973.5	843.526	6520.6	75.4447
1032.43	223.432	2078.46	819.002	2590.78	191.265	5970.59	165.841			1032.48	211.939	2078.38	820.877	2590.85	189.341	5970.38	125.391
12571.4	2609.18	419.687	346.065	6378.21	368.529	9034.67	126.786			12554.8	2642.04	466.941	202.563	6380.77	369.965	9039.79	139.744
8681.64	1983.01	9672.65	3989.53	4629.61	301.887	6043.11	539.445			8756.13	1869.87	9741.7	3914.28	4626.95	313.077	6051.66	71.0319
2916.64	566.793	13297.3	5193.26	3531.74	255.554	4584.66	98.9911			2915.5	561.806	13301.2	5195.45	3529.36	227.841	4584.06	72.6511
599.764	283.709	8288.94	3332.48	998.61	119.767	4767.49	325.28			606.076	129.866	8313.38	3297.44	996.015	107.92	4766.05	73.6363
8921.49	1964.24	966.763	386.336	15717.5	1138.48	5556.87	116.054			8907.31	1975.01	969.175	383.766	15715.4	1141.92	5555.76	88.9921
2052.15	483.162	12506.7	5073.59	2463.55	211.509	632.32	42.0947			2084.7	393.256	12519.7	5055.62	2467.71	246.719	632.437	1
554.771	115.992	10730.7	4014.84	1621.17	73.8185	704.913	1070.81			553.272	131.456	10744.4	3990.85	1617.52	62.785	703.756	14.4573
3241.76	728.913	12480.5	4577.04	3180.8	355.432	7422.89	108.473			3254.92	699.672	12416.2	4671.44	3192.42	275.164	7416.97	145.398
5076.42	1124.14	8041.07	3121.21	6127.71	449.937	1381.72	298.005			5060.57	1161.14	8056.77	3081.45	6130.82	428.933	1382.09	21.5469
2314.54	581.304	595.527	306.623	3579.21	249.475	4100.85	88.1361			2334.64	529.343	618.9	256.058	3584.99	203.806	4102.15	87.4086
1545.01	307.688	6642.24	2554.66	3416.44	195.238	4594.14	95.0548			1531.48	334.613	6654.15	2532.05	3415.73	204.601	4592.08	98.2768
1046.73	185.779	1432.72	473.319	899.802	111.868	4256.55	105.058			1086.59	186.368	1417.88	538.729	900.34	21.342	4256.31	9.41866
5308.04	1070.59	844.404	359.508	3109.88	2128.38	2225.1	605.531			5305	1079.92	841.555	369.635	3110.85	170.617	2228.75	32.5494
1076.82	307.9	11329.5	4318.43	5242.91	330.274	5564.31	53.4795			1070.77	331.757	11352.1	4279.02	5241.52	346.532	5561.57	57.6369
1301.4	227.202	1596.37	686.459	9922.92	687.369	3828.06	64.276			1261.2	298.669	1646.16	607.518	9918.39	693.23	3828.72	85.3027
2465.86	537.624	7973.24	3170.99	20822.2	1471.41	5074	145.005			2465.84	534.8	7976.75	3152.7	20822.4	1470.94	5073.9	112.87
2964.15	623.688	1750.9	650.79	6804.66	434.663	771.742	553.981			2965.75	621.706	1749.76	652.089	6806	429.144	771.844	13.7635
2452.06	544.058	3749.95	1391.36	3931.15	335.841	1105.79	135.09			2474.72	485.754	3702.32	1463.1	3943.23	270.542	1099.96	29.2794
4408.31	925.538	844.603	371.484	3894.19	258.185	4410.41	146.92			4399.66	947.406	849.36	370.804	3893.85	261.746	4411.68	70.3442
3720.88	1049.33	739.29	98.2991	884.509	42.5597	719.669	73.0284			3785.53	890.04	734.401	166.179	876.723	36.9973	699.109	99.6608
1589.75	339.032	12980.7	5135.47	2242	158.108	2657.37	256.556			1581.8	353.677	12986.7	5122.46	2236.66	174.101	2659.94	89.0416
1202.87	303.397	1973.16	734.827	3960	247.381	9872.37	202.061			1210.97	286.994	1966.2	745.161	3959.42	244.538	9869.96	204.538
4668.91	1007.55	1508.28	709.045	6138.1	333.045	3611.64	635.646			4685.1	959.95	1529.71	639.982	6126.3	416.346	3612.42	61.331
3735.79	750.774	2483.39	987.238	2712.07	326.558	1879.42	982.328			3722.16	776.78	2470.09	1011.52	2709.76	289.691	1877.21	47.7514
5506.55	1117.76	495.814	170.021	2573.9	184.222	5663.26	110.141			5501.47	1133.56	483.311	191.971	2575.31	94.8707	5662.6	116.235
7464.96	1590.99	1939.37	783.18	3062.71	204.641	17460.2	250.669			7460.21	1597.44	1924.44	784.925	3063.14	201.354	17459.8	244.121
1375.15	255.21	13526	5037.32	3825.2	233.237	733.81	66.348			1359.06	287.161	13399.3	5162.31	3807.28	294.117	708.824	101.977
3809.38	821.792	9288.9	3543.04	8323.64	563.337	8185.52	104.549			3803.91	831.53	9280.1	3551.77	8321.67	573.715	8184	103.774
928.86	265.053	1227.61	398.779	2704.61	176.762	1306.09	391.667			917.191	213.275	1223.17	392.239	2703.28	157.857	1306.31	25.431
1835.99	404.738	5752.65	2320.31	2178.5	161.927	1500.02	47.6469			1835.71	403.894	5753.71	2322.34	2177.13	148.539	1500.06	38.8283
4764.99	1177.95	666.772	431.131	14272.5	1049.44	497.006	23.6272			4779.41	1140.99	699.583	239.408	14298.1	929.879	496.79	1
2543.07	543.714	15902.4	6087.38	7999.25	584.708	6007.36	92.9006			2543.26	544.101	15901.9	6088.31	8000.14	575.55	6005.91	84.3854
1559.34	401.348	1182.3	491.129	1663.98	97.5723	612.391	280.52			1568.15	364.525	1191.85	467.589	1662.66	81.7626	612.425	1
4809.01	988.248	1944.91	741.333	7580.38	494.727	4290.23	50.8585			4813.22	974.301	1941.98	749.382	7578.11	499.281	4288.97	48.9961
3975.6	790.687	644.872	254.518	4407.91	324.399	1433.02	70.6356			3973.65	801.311	643.99	258.944	4406.24	338.183	1432.68	43.0927
1826.62	424.667	1155.25	505.515	5363.91	404.57	3580.64	857.103			1838.35	368.819	1151.26	504.154	5368.92	396.286	3580.72	22.1482
2638.09	534.794	10799.3	4407.58	8780.66	641.003	1179.52	56.8582			2635.06	533.759	10797.1	4410.4	8791.13	570.296	1179.42	1
1593.92	330.487	1435.16	672.803	9918.55	627.151	5242.28	58.5891			1591.69	361.37	1455.68	624.786	9925.5	589.638	5240.78	57.2681
17491.8	3526.46	737.083	248.816	7350.96	478.672	6001.56	203.446			17493.3	3524.12	726.532	268.492	7348.58	486.566	6001.75	125.583
10377	2095.89	732.257	313.034	1012.92	48.1969	5464.71	117.655			10362.3	2109.65	727.065	265.459	1013.04	13.8897	5465.09	47.1691
6460.38	1403.63	2176.43	798.638	8028.7	573.414	2400.69	28.6354			6447.57	1434.53	2186.47	775.505	8033.81	555.072	2399.91	30.8222
1007	160.925	1578.93	519.686	4226.58	260.519	2264.5	176.522			972.448	227.286	1548.5	579.691	4226.56	265.147	2264.61	2.18144
2135.84	498.712	1457.82	574.174	2773.57	205.905	1033.6	90.7663			2143.86	479.64	1440.55	600.708	2774.7	203.778	1027.36	88.6644
4022.71	874.604	4775.84	1719.77	1974.99	127.403	2271.97	62.1766			4017.99	876.004	4772.24	1720.39	1973.64	121.65	2271.18	44.742
1217.41	326.683	2951.75	1216.77	4585	389.883	6648.01	116.433			1196.13	335.463	2976.22	1184.47	4583.19	390.043	6645.67	112.201
10343	2218.73	903.19	347.121	1297.07	115.479	688.324	100.607			10336	2228.46	909.387	333.473	1300.23	104.702	688.285	1
1675.19	721.976	4530.61	1796.34	5741.45	702.484	9032.97	111.258			1703.83	442.195	4544.97	1750.39	5770.9	466.224	9020.4	205.495
2834.94	560.852	16010.2	6062.59	1088.61	1237.98	1294.97	38.5143			2841.99	535.108	15999.5	6072.01	1089.62	62.2603	1295.17	11.7984
10140.7	2152.22	6556.08	2558.17	1221.58	122.696	10632.5	223.925			10149.7	2138.41	6553.31	2561.39	1219.81	122.393	10631.3	226.451
4118.78	949.425	14973	5665.89	6156.73	434.776	3323.32	50.2199			4122.2	937.054	14983.9	5655.04	6157.46	444.287	3320.73	57.74
1501.3	292.252	11577.9	4506.57	4092.64	296.954	7980.06	191.916			1505.62	275.85	11608.2	4470.23	4101.02	268.501	7982.93	177.607
3407.38	816.271	547.474	239.136	1376.82	1196.83	4591.34	1509.26			3409.44	813.705	551.306	225.82	1378.18	68.5623	4591.8	91.2505
3018.58	687.71	688.211	402.46	13060.5	853.824	7623.43	151.237			3047.76	646.966	747.41	332.349	13044.6	906.455	7610.89	199.587
5531.19	1174.11	1879.92	725.634	1922.96	155.157	772.566	674.238			5531.57	1171.68	1877.81	733.672	1922.56	85.5992	772.81	14.8808
860.662	722.341	1871.01	775.963	2115.61	380.188	6431.3	58.6108			878.776	171.875	1858.91	723.357	2123.11	313.897	6430.89	64.3439
3326.59	729.344	2884.85	1110.29	12154.8	817.592	1478.9	172.518			3331.99	712.206	2892.48	1072.34	12152.6	828.189	1477.99	20.6359
1485.69	366.648	736.639	300.959	1299.13	120.631	936.565	29.3334			1496.44	280.633	741.222	270.632	1303.86	94.3298	936.576	1
1877.04	338.955	728.885	335.858	1096.55	84.7968	3568.34	618.8			1878.21	360.285	754.532	311.246	1086.52	141.554	3568.95	39.1838
4136.14	816.938	666.566	299.521	8204.98	531.653	7694.5	157.581			4138.46	802.418	667.228	301.38	8204.96	532.749	7694.04	163.385
5289.48	936.19	11941.8	4984.26	2372.63	251.241	1426.55	202.447			5218.88	1051.03	12052.5	4867.52	2383.49	175.133	1426.01	5.51407
1948.02	464.761	537.241	275.973	2421.88	109.502	8045.94	134.18			1926.9	494.683	545.807	223.518	2421.99	114.914	8047.28	74.7788
6799.34	1521.62	4234.8	1550	11554.2	826.713	1094.14	92.9535			6791.72	1536.27	4232.64	1555.91	11554.8	824.511	1095.04	12.5315
2050.3	450.477	1520.18	675.797	688.886	96.7754	842.52	489.051			2048.96	448.088	1519.91	675.129	687.64	54.1078	842.555	30.4255
3736.1	748.165	1223.31	453.554	6158.2	371.051	5149.12	158.116			3731.25	764.601	1221.8	454.873	6157.38	387.933	5149.7	132.057
837.911	208.858	4637.12	1816.31	1013.82	1073.22	838.724	50.7695			843.341	113.044	4677.76	1745.67	1016.17	97.306	837.894	41.8121
1755.56	342.381	736.805	193.749	7094.91	457.43	1184.96	68.1714			1755.33	344.767	734.367	207.346	7095.2	455.378	1185.04	20.6394
1342.31	271.871	9741.36	3687.92	820.601	113.619	4439.01	107.859			1340.35	282.481	9741.42	3685.06	820.822	54.6831	4439.33	95.1332
1666.17	387.468	1050.5	393.304	7769.95	474.9	4730.42	116.006			1669.28	348.997	1044.51	410.941	7767.48	493.18	4730.71	82.3311
635.933	149.438	17935.4	6865.72	4495.07	292.341	3821.74	96.2046			640.407	112.694	17938.9	6861.71	4497.33	281.76	3823.49	70.6381
2291.48	408.722	1175.15	406.15	9732.04	536.491	8030.93	68.3333			2296.82	399.438	1171.85	417.467	9704.56	636.175	8029.79	76.4996
2433.77	553.905	4475.6	1671.56	2156.83	233.12	4869.02	68.4073			2401.83	611.61	4514.57	1603.22	2159.4	205.181	4869.96	55.048
3083.62	755.513	10578.5	4005.3	1247.82	56.8416	786.29	83.7508			3098.47	702.326	10575.2	4012.18	1248.11	53.5718	786.642	40.3202
1778.91	441.574	1123.47	417.946	1159.23	90.9898	3772.81	86.8045			1787.38	390.303	1137.08	392.839	1158.14	84.6482	3771.75	65.3867
4076.41	891.333	3269.84	1289.26	1054.24	86.6858	3169.85	332.675			4079.46	880.731	3291.1	1261.4	1042.58	99.8969	3169.88	40.8711
11312.2	2443.78	5980.18	2175.61	7746.5	571.415	5726.74	89.4224			11299.1	2459.74	5983.4	2171.87	7745.18	575.13	5726.8	76.7606
729.758	54.2332	673.712	492.4	706.149	1385.57	1389.36	35.9361			740.457	90.2234	682.587	210.544	719.974	72.9965	1389.28	1
745.929	128.297	6997.51	2743.64	6355.63	410.999	1606.8	94.3295			746.171	124.752	6996.84	2747.38	6355.29	411.9	1606.82	1
1079.55	282.726	548.792	227.612	2232.22	242.094	13126.4	220.642			1088.42	245.466	544.802	223.358	2240.15	162.051	13125.7	208.072
4137.55	881.924	14477.3	5564.7	1379.74	87.4567	592.262	61.4663			4142.05	873.716	14468.6	5571.44	1378.67	86.9107	593.038	52.1994
9246.97	1920.74	1729.04	741.764	9992.79	711.26	1334.66	133.88			9242.64	1916.34	1724.93	739.542	9992.65	710.932	1334.76	16.7962
343.738	129.841	817.812	345.505	3209.11	192.24	2821.18	46.1601			344.461	59.387	817.92	342.702	3208.46	191.147	2820.88	36.3744
550.516	150.035	6339.42	2515.06	1792.33	86.5564	8640.37	196.835			550.464	162.033	6389.22	2449.05	1791.97	74.1498	8638.66	167.586
3350.18	739.823	4591.69	1718.12	3898.55	320.017	3153.57	294.761			3349.86	745.047	4569.31	1752.07	3898.96	316.802	3155.76	101.675
873.292	331.911	936.226	334.241	3531.98	719.267	2778.84	407.055			899.218	150.013	928.563	304.874	3536.66	277.001	2777.56	19.7783
2545.08	724.01	2940	1172.84	6277.78	528.76	1007.02	34.0561			2576.78	660.164	2919	1189.02	6295.63	461.461	1007.33	1
3599.28	777.057	499.093	280.787	1757.42	119.674	7847.66	162.682			3596.07	791.106	498.484	127.409	1757.59	120.528	7848.09	146.554
1006.3	255.433	1018.54	408.497	4161.15	268.04	656.273	84.786			1005.86	250.521	1013.59	388.516	4159.7	261.892	656.276	9.40468
1899.2	735.495	868.87	375.326	733.845	807.212	8797.92	220.649			1989.5	543.557	876.86	362.582	744.117	79.1699	8794.77	130.351
1858.7	514.9	1072.45	561.198	3344.54	258.13	6001.38	120.109			1875.22	413.157	1095.96	513.923	3345.05	259.78	6001.42	129.245
9047.59	2074.46	889.314	290.632	1389.18	221.766	1665.32	58.9911			9110.34	1967.18	824.904	349.338	1395.04	99.5264	1665.35	1
6076.11	1084.99	9737.65	3557.12	10231.2	1609.84	5808.76	511.195			6058.2	1112.74	9624.03	3774.92	10242.6	556.86	5803.18	295.143
7000.11	1574.43	1090.59	451.432	3556.54	216.516	508.35	77.7694			7006.71	1566.41	1073.21	471.229	3558.8	207.801	508.735	47.9389
5410.2	1080.19	15284.8	6033.88	3430.44	187.142	2921.19	473.628			5365.68	1161.91	15326.5	5989.82	3422.26	224.26	2922.02	45.1975
2663.52	689.749	6473.34	2511.76	8074.33	560.65	1218.91	88.2201			2691.09	573.613	6517.3	2415.63	8066.38	594.512	1220.9	74.5726
3427.13	1094.35	4978.39	1865.22	1037.53	142.758	705.834	101.744			3495.03	897.517	4945.21	1966.29	1049.02	107.618	706.001	1
6772.89	1477.47	10848.9	4151.38	11571.4	805.447	3678.82	254.073			6772.67	1477.29	10849.1	4151.88	11569.1	792.815	3678.79	73.5063
1286.99	395.962	1112.7	584.9	2550.29	203.66	1807	277.579			1268.84	285.093	1180.1	481.646	2532.4	252.822	1807.06	1
3735.82	611.971	747.973	566.265	8103.3	686.024	2671.26	10.3781			3708.49	721.87	774.62	349.126	8115.61	618.797	2671.22	1
995.23	185.058	1018.55	487.298	7272.1	592.246	3166.39	270.877			978.227	217.934	1013.58	468.597	7286.11	504.79	3166.49	10.3873
2061.18	491.092	1725.98	718.125	6659.67	547.669	1409.07	145.177			2082.25	414.732	1777.33	603.607	6671.6	494.743	1408.85	142.096
1710.74	310.833	16484.6	6224.53	2872.45	232.533	4626.86	105.456			1708.84	280.555	16468.5	6250.2	2874.73	217.433	4621.11	113.084
886.412	163.451	7344.45	2833.17	4182.65	374.002	1571.77	281.936			882.216	166.878	7329.9	2850.06	4192.12	251.292	1570.74	33.2062
5943.5	1270.54	1542.21	601.697	4817.9	358.832	1403.24	65.3928			5943.93	1273.35	1540.67	603.541	4822.07	332.459	1403.72	34.9707
4360.28	923.918	17607.8	6725.53	13701.9	918.85	1029.84	90.77			4363.46	914.745	17634.1	6686.96	13695.3	931.863	1029.82	1
798.58	248.735	2666.66	1059.4	4396.27	299.16	3738.48	111.725			805.301	218.342	2685.73	1027.58	4394.61	309.713	3739.35	78.2035
2525.8	717.314	788.603	262.613	988.018	285.64	3375.1	44.9849			2551.29	545.102	784.372	269.8	987.748	14.3654	3375.09	76.7641
6722.81	1440.55	15077.2	6006.44	1175.52	271.211	6382.81	257.644			6679.01	1493.67	15166.7	5907.42	1166.07	45.9246	6381.58	100.142
4248.28	925.493	1460.38	592.289	2635.63	159.766	6025.21	111.641			4253.98	910.047	1453.78	595.183	2635.21	187.051	6025.11	112.393
444.173	86.3465	17491.6	6706.95	9272.24	568.403	4758.38	72.5879			458.166	108.147	17436.2	6778.14	9264.45	601.562	4757.83	94.6531
2658	451.834	9729.22	3909.13	3867.5	275.19	1765.76	99.7064			2637.98	488.417	9829.51	3766.32	3862.85	299.017	1765.55	35.9069
2062.93	446.999	14705.5	5838.1	1719.01	155.575	6383.48	153.465			2058.79	459.816	14698.8	5858.41	1719.62	123.434	6383.99	130.476
4482.27	991.359	1204.57	452.593	4435.03	303.404	832.515	256.677			4480.36	990.394	1206.44	452.219	4435.08	299.834	832.248	33.637
2676.01	567.404	7510.53	2670.51	1587.06	72.1738	7261.29	111.752			2655.23	608.938	7485.1	2702.67	1587.67	85.3294	7257.09	145.201
5520.09	1303.46	2185.45	763.439	6696.81	503.467	985.136	54.258			5538.32	1256.86	2174.48	775.32	6703.69	471.659	983.035	25.8096
1488.66	251.991	846.999	318.012	5485.01	394.329	9084.38	190.922			1486.33	249.415	847.375	317.432	5485.27	387.527	9085.24	165.944
1916.77	362.556	977.05	376.623	16441.9	1042.88	6635.38	131.308			1916.68	363.343	977.786	368.165	16442.3	1023.33	6635.41	102.772
4375.53	692.93	2908.32	1391.58	5128.98	520.762	10176.6	216.167			4360.13	734.774	2972.2	1249.83	5137.53	393.534	10177.3	194.445
7910.4	1768.64	4126.8	1622.41	3805.45	265.496	8511.33	226.46			7911.15	1766.85	4115.05	1635.38	3802.17	265.827	8512.53	150.92
578.125	147.587	900.102	365.914	1146.43	40.9781	1821.92	58.4118			589.087	170.137	881.161	390.689	1146.55	34.6851	1818.9	56.6336
4665.65	1002.33	1622.63	597.616	2416.05	204.555	4823.48	225.642			4668.65	998.644	1622.43	595.659	2417.79	192.413	4823.7	49.0757
1061.67	207.38	9354.47	3584.29	6555.27	498.488	7722.73	124.349			1055.91	201.918	9331.55	3602.44	6552.7	503.103	7722.47	112.766
2413.71	425.587	3586.84	1248.05	8453.51	636.863	854.42	274.437			2387.17	528.142	3533.99	1333.71	8463.84	592.259	854.543	1
1549.25	285.554	4170.57	1584.05	5570.58	320.656	5914.04	156.132			1543.1	307.83	4158.37	1608.3	5568.58	335.904	5914.22	132.815
914.624	182.481	14923.5	5918.45	488.284	434.429	2306.28	1175.87			913.914	182.301	14925.6	5916.7	490.395	40.7305	2305.86	55.8901
864.287	359.509	977.848	992.009	8440.06	1037.7	1692.54	201.193			876.979	173.502	1026.12	425.835	8436.83	542.925	1692.57	1
1337.27	286.582	830.959	349.779	4273.71	329.251	1602	711.368			1322.14	275.862	821.122	331.707	4275.56	320.085	1602.27	37.41
1970.51	474.141	1496.18	512.531	1573.77	114.595	883.604	63.3929			1953.05	486.042	1491.7	516.912	1573.33	106.294	883.532	9.40748
708.316	342.647	7109.43	2436.34	4294.39	561.345	2491.79	95.0088			733.132	138.567	7011.55	2649.59	4311.84	434.694	2497.62	117.623
7900.32	1680.45	1044.61	442.998	922.698	80.6664	7166.66	128.977			7900.92	1680.51	1046.03	442.981	923.253	77.4111	7166.84	119.103
9372.59	2039.67	2917.62	1143.98	1069.2	100.999	4856.88	73.8221			9384.23	2009.52	2922.25	1135.71	1067.87	19.5981	4857.13	116.082
3040.01	687.876	16687.6	6465.56	4070.01	246.224	893.335	171.523			3037.31	686.825	16749.9	6359.5	4063.48	268.169	897.601	48.7609
756.97	122.042	741.897	292.431	3524.29	310.17	3868.94	110.024			744.82	156.393	742.471	286.428	3524.2	313.4	3869.01	110.089
2306.11	552.333	8414.83	3288.85	2941.15	181.623	6332.5	155.317			2310.05	546.772	8414.91	3287.63	2940.56	176.671	6331.9	85.309
1493.4	312.122	7887.55	3054.51	6481.94	454.047	8605.75	107.138			1489.42	319.519	7884.1	3065.97	6481.67	459.424	8606.14	97.2168
1827.47	445.637	985.782	461.484	4372.37	308.239	3187.85	291.786			1850.27	378.703	990.421	421.15	4380.86	273.085	3188.48	11.8999
1442.01	441.403	796.299	293.789	1102.31	524.516	3779.54	61.8351			1482.29	253.963	831.646	239.77	1111.72	67.4438	3779.08	83.5729
13419.3	2833.46	4363.63	1637.53	4436.91	314.612	6113.32	135.076			13418.4	2842.69	4363.69	1635.82	4436.07	321.753	6113.17	138.485
1416.51	381.86	1568.14	656.891	1246.31	91.1901	6413.06	193.853			1418.2	372.18	1564.29	662.836	1247.46	74.3614	6412.11	84.1118
1545.5	273.352	1483.78	637.517	1689.68	129.725	4819.6	282.001			1549.79	242.386	1496.57	614.157	1693.27	42.611	4812.06	82.1687
706.174	274.057	3232.58	1220.28	807.629	117.11	3220.18	249.816			706.959	84.3726	3222.71	1228.57	806.058	55.2268	3220.5	49.0869
1470.95	511.202	1454.53	615.172	948.563	827.752	12211.3	303.474			1501.61	363.27	1472.92	589.078	949.865	50.6709	12217.6	243.564
4548.33	920.373	720.38	322.906	2991.55	175.568	8137	133.908			4558.85	901.178	723.742	283.595	2986.05	197.049	8136	155.697
2562.27	522.887	4059.25	1672.67	5223.92	430.718	5093.92	48.4102			2505.16	620.316	4122.93	1607.83	5230.33	350.815	5093.84	1
1264.15	293.583	8512.32	3275.77	2920.25	209.192	3497.94	73.4395			1264.05	296.159	8513.24	3267.82	2921.4	175.178	3498.11	56.9527
3197.74	683.409	1682.42	596.929	12641	902.66	5532.14	135.479			3206.01	661.347	1670.28	618.491	12653	872.908	5533.63	98.7701
5988.87	1235.64	1894.87	668.651	2313.97	123.818	1098.51	433.09			5988.23	1238.99	1896.04	661.948	2313.75	126.298	1097.65	27.2439
10287.7	2299.83	20047.7	7821.22	2948.89	193.402	3882.95	66.0318			10291.3	2295.42	20038.1	7827.62	2947.31	182.596	3883.49	34.2894
5249.73	1190.31	12053.1	4798.82	1098.15	144.284	842.708	431.096			5251.03	1187.17	12089.8	4728.8	1103.91	83.4115	842.724	1
1998.41	392.687	984.937	405.025	5888.1	348.958	5206.67	102.336			1988.18	409.903	997.999	358.707	5884.55	369.971	5206.85	56.9855
6404.77	1277	760.212	306.457	3626.09	246.154	3068.55	60.3555			6404.52	1275.32	757.548	308.2	3623.98	250.806	3068.11	49.9854
583.823	125.705	8913.08	3465.41	2946.68	228.454	1391.57	63.3858			583.52	120.826	8903.52	3458.92	2949.53	184.488	1391.53	52.4178
3578.62	690.046	1534.1	557.494	12546.5	878.005	7322.75	133.425			3576.62	686.344	1536.21	557.253	12543.9	870.439	7323.36	104.883
1268.68	255.505	1025	424.364	12693.8	794.243	2315.74	190.657			1263.33	255.272	1036.15	381.936	12692.9	800.435	2316.25	53.4205
2393.9	485.89	791.675	252.731	1381.32	487.505	4852.02	88.1937			2355.38	547.866	794.767	246.964	1394.47	130.645	4848.39	117.327
585.404	143.58	540.027	259.79	3427.28	213.165	785.943	56.6634			571.049	163.114	548.412	236.521	3420.6	246.19	791.083	53.4618
5073.14	1083.19	950.373	364.839	737.388	44.1795	6478.4	93.6929			5109.1	1009.74	964.561	322.876	739.118	29.935	6476.44	114.057
8580.13	1820.99	2704.77	1035.32	6412.81	508.672	2762.84	227.297			8593.74	1786.61	2711.26	1021.61	6419.82	466.187	2763.23	33.3729
4975.63	1094	6008.49	2209.81	2838.68	167.342	4387	344.597			4978.73	1078.17	6018.09	2188.09	2845.88	277.176	4386.98	31.2886
11051.5	2236.4	1766.39	689.99	20778.8	1429.39	2577.52	224.717			11009.2	2291.17	1732.47	715.603	20774.9	1441.67	2577.5	1
2212.52	430.854	18119.6	6870.94	1226.77	201.522	7637.2	229.441			2211.83	433.563	18122.6	6862.23	1227.93	92.4532	7638.01	185.046
1062.27	220.551	683.477	187.735	10900.3	733.101	834.436	464.095			1070.36	193.486	669.328	194.151	10903.2	699.902	834.37	19.8347
2502.87	545.901	2896.69	1103.95	4455.23	480.238	5055.24	47.2546			2467.19	629.157	2888.59	1116.94	4485.17	253.332	5053.63	38.615
753.158	82.5097	1074.1	350.483	1533.61	175.78	5386.72	762.73			747.673	94.6975	1058.46	364.831	1543.26	125.046	5388.36	66.7134
405.551	1571.18	1079.92	373.321	7201.36	449.773	4444.66	668.092			396.242	100.659	1039.76	420.685	7193.91	472.676	4445.27	81.4471
9088.09	1833.11	987.883	314.107	6484.94	164.168	4889.07	39.0181			9093.18	1827.57	965.735	307.58	6465.74	476.329	4888.93	42.0349
1022.86	60.0771	712.491	416.732	948.301	172.643	7566.12	84.5221			1013.38	24.9203	722.018	380.538	947.675	184.449	7564.04	89.4459
3277.12	663.713	3180.88	1351.02	3206.57	60.8921	8401.65	493.343			3271.63	655.253	3188.36	1333.52	3209.4	96.7032	8404.99	195.377
5464.05	1142.25	1033.26	370.636	759.289	26.589	5132.46	285.641			5435.15	1194.81	1037.24	333.23	760.042	37.3849	5131.25	119.888
4674.46	988.422	854.192	608.089	3451.54	290.821	1001.05	61.8387			4676.72	984.788	903.745	409.696	3455.17	263.782	1000.06	35.8159
4752.32	959.82	8712	3345.96	1012.18	352.656	3655.94	89.6505			4753.19	957.83	8708.16	3355.46	1011.36	57.1027	3656.11	26.3169
1110.39	258.25	555.33	255.748	908.216	401.216	5842.88	168.883			1121.93	212.223	565.87	232.425	908.909	51.8457	5844.89	137.487
586.169	112.402	1927.69	771.844	10052.4	707.077	4924	178.531			580.345	132.62	1904.33	813.502	10037	761.149	4924.18	47.8303
4390.23	1016.13	3031.83	1153.69	5597.07	430.206	1525.26	27.1787			4405.59	980.779	3056.88	1108.84	5603.45	377.476	1525.05	5.56721
3285.39	704.474	661.168	223.533	10775.2	731.6	649.786	109.22			3302.67	647.453	659.796	236.56	10767.3	752.941	650.011	1
2771.11	706.319	2182.05	876.13	1738.15	175.526	3850.42	410.802			2794.21	620.068	2189.87	854.309	1739.61	203.421	3849.68	21.3256
1769.46	602.942	1280.5	513.752	7426.91	594.023	2824.21	176.482			1840.9	412.977	1281.54	491.716	7428.77	584.147	2829.96	79.0158
1581.29	374.619	8777.29	3234.77	6233.29	349.102	3622.93	92.0719			1571.73	398.635	8780.06	3229.11	6228.23	374.7	3622.64	76.1542
1895.77	419.955	7742.33	3004.42	14041.4	962.629	4317.61	66.9588			1905.32	346.529	7732.42	3020.93	14059.3	867.755	4316.46	72.4292
766.862	211.276	1125.94	568.403	13245.6	821.741	799.696	67.4462			784.279	110.724	1160.85	467.53	13238.1	850.735	800.927	55.3474
1692.26	433.689	1923.51	654.842	1718.49	120.741	2572.95	40.2827			1693.44	418.984	1918.11	670.963	1718.34	113.809	2573.02	14.063
529.41	1910.98	779.641	323.666	9267.47	564.316	5643.54	83.1255			503.828	154.588	782.88	300.925	9247.88	633.838	5637.18	84.8774
1044.71	342.421	3297.17	1217.04	2166.16	174.557	2204.24	176.265			1047.85	330.09	3298.21	1214.1	2167.24	140.697	2204.29	52.5406
2066.42	457.196	6601.87	2479.92	13362.8	890.711	3878.67	86.9755			2065.76	456.444	6592.92	2488.82	13366.8	875.439	3877.96	73.6687
2850.61	563.672	6497.43	2739.16	3796	219.425	1752.48	63.4071			2838.6	547.378	6517.41	2711.68	3794.88	212.991	1752.54	6.53528
3705.87	760.031	876.814	394.487	11513.9	800.143	6386.83	154.404			3706.23	754.47	879.765	379.455	11515.8	781.17	6386.89	109.901
1351.72	363.67	8517.88	3357.74	7937.96	507.106	1429.56	89.1865			1374.66	281.222	8492.02	3393.83	7925.6	553.784	1430.59	48.9834
17808.3	3912.88	800.236	290.499	9086.1	595.95	2211.44	226.284			17813.1	3884.68	798.482	292.063	9086.57	590.077	2211.89	64.2821
9422.48	1979.54	2480.75	808.249	2572.63	188.1	1580.15	244.889			9430.72	1961.66	2474.56	822.938	2572.47	186.095	1580.14	20.5633
1227.03	201.238	619.509	297.377	1144.54	167.177	4384.44	113.767			1211.15	278.476	614.159	335.367	1145.37	43.9074	4382.31	57.1707
978.19	162.66	6962.23	2751.98	2374.02	71.0064	4248.82	166.096			969.238	185.56	6978.38	2721.58	2378.34	64.7961	4249.49	9.31712
948.995	210.167	18194	6984.23	10154	710.28	3206.01	686.203			948.582	170.379	18195	6980.1	10155.2	678.366	3205.91	35.1278
19404.1	4099.4	785.423	378.573	2462.81	178.28	2829.21	84.1694			19404.2	4103.76	816.916	292.079	2467.19	168.427	2830.21	30.3643
1516.82	471.417	6523.49	2502.57	12028.4	1038.67	938.765	206.914			1533.8	256.812	6502.5	2532.79	12049.7	821.675	938.802	1
1509.7	317.115	1058.07	318.658	4134.06	289.421	3655.87	476.185			1514.03	310.122	1046.03	340.605	4108.21	342.312	3658.36	89.8222
3048.55	721.333	592.73	308.4	2630.15	197.776	8010.74	194.767			3056.27	706.869	607.103	274.515	2632.82	153.853	8010.34	127.079
691.662	150.011	598.133	156.836	8561.42	537.912	6189.53	465.788			684.835	182.062	587.626	168.497	8561.45	544.534	6185.32	140.059
3081.43	775.597	12563.8	4994.12	1711.06	427.856	2827.79	58.4579			3098.89	718.552	12580.6	4958.52	1711.68	99.3756	2827.81	50.1991
3183.35	628.966	1780.89	696.816	7891.53	532.831	5866.59	133.602			3180.83	630.974	1760.51	677.92	7889.03	531.772	5865.68	127.755
1351.6	368.213	9285.27	3499.33	1856.29	124.926	1749.96	537.933			1347.65	373.752	9298.56	3479.93	1859.21	80.9873	1747.66	43.3624
2576.01	585.168	2218.5	863.806	1391.55	102.534	3265.47	100.547			2574.04	588.835	2229.29	843.641	1392.46	101.023	3265.8	37.1342
3230.02	645.891	2666.63	970.042	9892.93	702.969	4945.29	78.3469			3227.66	654.146	2650.69	990.175	9875.54	738.847	4944.8	79.1303
719.562	1501.1	8555.39	3472.43	3765.41	158.76	1987.09	37.0968			697.355	205.056	8546.75	3476.54	3767.06	183.72	1987.09	1
2299.62	359.178	4893.53	1992.27	5761.06	429.866	8188.17	105.878			2300.39	359.165	4898.95	1981.88	5762.42	418.693	8188.69	85.7113
1025.35	224.369	13480.3	5049.6	2632.85	158.342	1240.55	180.744			1034.95	154.985	13402.1	5140.54	2630.55	165.546	1240.5	1
4732.4	928.107	2357.05	892.08	13816.8	857.354	1538.42	73.6413			4726.64	921.472	2351.78	891.143	13819.2	849.148	1538.48	12.7077
2185.78	452.242	1211.05	510.166	3024.06	234.266	4491.97	63.8746			2184.83	457.317	1214.26	480.325	3023.36	241.42	4491.97	59.6426
3028.91	748.853	1017.17	332.502	1655.31	197.114	2891.79	89.6923			3040.6	726.602	1009.42	367.814	1663.79	128.211	2886.36	132.142
3599.49	833.139	832.291	164.463	1380.19	483.017	986.651	794.69			3608.75	810.313	767.289	278.435	1377.68	96.6711	990.141	79.2593
2004.55	659.982	12096.2	5169.64	1501.16	285.31	3900.26	220.294			2037.36	424.616	12194.1	4968.46	1503	50.9227	3899.75	54.1046
3072.91	647.408	13456.7	5296.37	3916.42	277.412	5147.29	119.874			3081.34	611.097	13460.8	5287.54	3918.4	258.997	5147.34	119.467
8159.87	1708.82	779.464	429.218	1549.77	81.304	3776.35	78.3774			8110.27	1810.18	815.952	363.958	1550.05	130.66	3774.11	75.4219
16798.1	3319.23	8509.92	3417.29	1879.67	1365.66	6648.17	806.005			16732.6	3412.76	8503.37	3427.37	1877.11	135.327	6649.12	73.279
2723.52	615.064	1250.28	506.974	2009.18	176.126	1067.49	28.403			2723.2	616.168	1244.05	491.778	2011.76	164.146	1067.61	24.6847
2026.95	412.425	4168.34	1530.8	6482.35	482.207	9248.12	138.006			2026.28	409.398	4167.8	1531.1	6482.19	479.536	9248.22	135.951
1168.24	181.167	1024.66	384.499	3153.3	178.775	6749.17	185.934			1156.29	220.174	1017.47	396.751	3141.48	209.145	6751.46	121.97
2333.93	521.302	18422.3	7245	588.322	359.945	2333.76	87.258			2341.33	525.206	18528.3	7076.74	582.305	93.855	2333.26	13.1372
1029.94	262.717	1024.25	265.362	13369.5	982.869	2796.42	334.932			1037.07	247.14	998.885	320.194	13394.5	871.546	2796.43	1
2966.97	586.517	840.893	292.646	4109.52	256.271	10518.6	188.202			2968.18	580.889	841.507	287.313	4106.19	269.711	10518.5	188.289
2505.06	539.073	2858.64	1181.8	12579.6	703.92	1670.06	49.5534			2506.23	548.907	2876.12	1160.75	12534.4	835.967	1670.02	1
2171.79	427.608	1508.83	513.651	1522.06	90.2579	1094.1	328.66			2168.82	452.432	1473.19	560.279	1521.58	71.9181	1094.52	8.62004
3771.57	774.199	10936.8	4110.32	3726.26	241.627	8227.13	286.535			3772.34	765.507	10935.1	4116.84	3726.38	236.296	8227.21	161.774
8614.57	1895.68	12250.1	4609.18	8947.76	544.829	2157.31	389.571			8595.19	1923.28	12216.5	4652.06	8942.45	561.037	2155.91	19.5704
3639.05	795.358	828.717	270.812	6274.32	385.595	8982.6	159.285			3640.67	782.596	828.626	265.894	6274.82	377.536	8982.94	142.688
2493.84	446.284	1582.35	585.147	1193.18	93.4708	2364.2	109.545			2484	475.152	1555.21	618.483	1193.2	1	2367.88	42.4336
725.261	105.437	2949.5	1034.13	693.922	108.404	724.303	35.6033			725.058	104.394	2928.05	1075.17	693.054	75.1869	723.126	22.6262
890.467	183.595	4657.62	1930.67	1338.9	75.0084	2857.16	87.9975			833.772	208.561	4672.41	1911.86	1331.32	87.2642	2859.49	71.584
2000.88	446.756	913.622	423.272	2859.13	225.322	7870.78	169.23			2004.84	434.55	918.311	412.255	2857.96	231.138	7871.8	134.884
2086.85	358.952	11299	4280.19	8312.33	598.639	9681.86	83.9872			2045.43	438.117	11283.4	4299.66	8314.59	583.61	9675.01	117.52
2697.6	524.753	2975.13	1184.49	4842.38	345.871	7933.07	172.098			2697.43	522.601	2975.89	1176.24	4841.65	350.382	7932.57	156.685
8606.79	1857.41	1650.72	624.198	2407.62	225.285	1663.01	84.5557			8616.78	1841.92	1650.95	609.155	2413.76	158.635	1663.13	44.916
3250.19	854.363	1281.25	667.639	1811.53	46.1208	1669.78	544.828			3304.17	663.09	1320.47	476.989	1808.01	40.4509	1670.11	43.0176
1837.48	424.719	1117.06	506.664	2941.8	1116.16	1609.65	230.095			1833.24	203.189	1125.77	494.386	2942.13	183.796	1611.16	79.7325
2930.53	740.985	5806.58	2270.85	1653.45	31.9763	8606.66	929.232			2985.86	635.147	5782.84	2300.59	1653.51	23.7413	8604.21	122.85
5096.73	958.441	780.742	304.384	3018.01	164.101	7136.04	243.645			5063.19	1013.06	755.736	338.567	2996.66	203.281	7135.86	91.2888
12146	2671.78	5536.82	2102.13	1265.88	361.842	3115.65	64.5201			12121.6	2715.3	5546.77	2089.91	1267.12	67.4644	3116.59	36.3625
703.194	66.7506	8414.81	3164.25	14696.4	1100.06	7372.08	144.405			664.034	118.687	8322.29	3294.93	14723.7	1015.9	7358.71	224.541
1720.11	375.492	797.307	238.069	11575.4	760.086	4131.41	433.399			1707.8	397.914	788.787	301.711	11586	724.109	4129.5	95.2409
1189.51	177.989	1140.57	412.776	1507.96	132.077	2515.68	77.3045			1192.26	193.407	1121.96	443.284	1505.25	91.182	2518.04	67.1505
1776.49	445.446	716.147	277.947	928.884	741.136	2338.8	54.481			1780.34	401.355	713.372	286.738	928.97	38.7199	2338.73	29.6085
9327.92	1861.03	1931.81	794.708	7488.79	530.94	993.715	372.822			9299.84	1924.7	1952.3	763.093	7489.93	533.738	1003.07	79.9118
4893.79	1100.66	1066.16	665.369	7881.73	495.183	1401.81	449.433			4880.31	1181.67	1092.88	464.93	7876.53	520.885	1401.71	16.1012
12851.5	2717	879.006	308.452	4152.1	346.009	1470.67	64.1914			12811.8	2766.99	853.947	328.482	4163.97	296.715	1470.64	1
8753.16	1814.3	7859.94	3068.53	10434.7	788.53	5733.11	1626.39			8725.2	1861.04	7933.02	2988.24	10439.9	775.349	5736.28	144.152
2113.69	402.197	4144.83	1913.15	1142.56	649.346	2776.59	354.031			2109.54	447.387	4235.7	1661.76	1151.88	118.437	2776.54	1
10780.1	2256.72	6366.64	2426.71	1490.69	109.746	745.797	57.1437			10779.6	2255.4	6363.05	2430.37	1491.28	75.0732	745.66	1
1335.31	272.684	4194.08	1621.24	1498.73	120.738	876.093	536.677			1338.47	251.845	4229.25	1558.62	1497.87	102.212	875.533	70.1485
8927.6	1642.56	1736.61	959.42	2964.44	250.538	12078.5	418.699			8916.94	1668.88	1816.63	599.882	2962.72	278.986	12080.2	66.2267
2760.62	637.977	1647.41	616.137	2752.58	214.481	2186.16	101.812			2766.82	620.454	1634.08	643.233	2751.62	210.282	2185.6	68.9016
2478.26	561.788	627.841	388.999	4812.88	392.206	2838.54	475.004			2472.01	574.598	609.204	326.211	4810.83	425.931	2838.74	5.98606
21928.1	4640.31	643.284	350.309	1163.52	160.343	2741.39	76.9859			21876.6	4756.19	651.196	327.828	1168.01	190.577	2741.36	1
692.474	191.163	1373.14	472.696	4459.55	503.67	4646.7	32.2584			680.078	196.782	1361.05	493.076	4476.17	223.51	4646.62	41.35
4355.52	1037.22	3542.16	1447.52	1197.75	35.1857	3261.94	48.3984			4373.16	993.25	3560.28	1414.44	1197.14	45.5223	3261.3	26.0594
3420.92	724.891	1640.98	646.061	5300.75	395.436	5234.92	284.785			3414.17	735.328	1645.72	633.561	5303	394.081	5235.2	117.53
877.946	250.699	1518.64	666.433	9826.23	688.993	6111.62	118.689			882.297	197.081	1521.67	656.308	9824.53	703.86	6112.38	123.324
1189.91	337.771	1248.22	451.07	1862.92	117.627	3430.28	1184.93			1197.84	289.92	1249.96	449.285	1857.91	123.801	3427.05	80.7029
339.868	181.47	500.986	164.586	1478.49	1107.9	14908.4	202.454			335.95	45.5245	449.139	199.412	1487.35	130.885	14909.9	249.528
1029.44	449.872	1531.05	694.471	9780.87	659.856	2152.74	64.8808			1002.06	270.521	1537.86	620.249	9776.53	689.629	2152.33	9.12224
1532.07	383.772	1144.46	499.28	5921.58	342.424	4342.59	1365.8			1543.04	360.092	1167.42	442.42	5915.68	340.204	4342.17	90.6986
15554.4	3035.1	3591.11	1451.68	1275.25	67.2909	6887.42	55.0946			15450.9	3196.27	3577.87	1467.52	1274.11	10.2674	6887.83	13.7602
5678.65	1232.36	1135.31	379.091	6161.76	476.687	2018.15	50.8084			5660.36	1251.21	1090.19	437.128	6169.3	468.317	2017.96	45.6396
1750.12	434.406	14673.4	5856.91	1140.99	40.7997	7191.39	200.844			1752.88	433.552	14717.2	5793.73	1140.9	24.494	7191.6	160.976
3545.9	872.588	8940.22	3494.72	954.669	114.905	5475.02	103.191			3566.29	838.642	8915.09	3523.68	946.475	121.519	5475.78	97.2123
1623.8	137.68	5477.17	1816.34	2037.83	98.7142	2039.7	34.5218			1579.27	265.128	5357.99	1962.82	2036.23	115.552	2037.37	37.8186
1258.05	306.728	4946.42	1883.39	971.162	118.648	2958.85	63.5315			1258.56	298.374	4951.1	1861.79	971.311	99.6934	2958.88	49.2231
8736.39	1870.88	19898.2	7769.75	1862.37	137.737	1812.08	32.8718			8736.96	1868.98	19894.7	7778.37	1862.39	135.627	1812.08	11.9137
959.07	389.444	838.898	118.274	1086.97	599.428	7496.06	43.0359			968.273	251.212	838.844	228.66	1087.24	27.4359	7496.06	1
1642.27	342.684	769.469	309.709	1111.9	81.5024	6416.34	113.147			1628.52	376.756	795.567	225.264	1111.66	20.2647	6415.15	116.624
3226.75	667.123	14578.7	5647.77	5582.07	386.031	6911.84	140.153			3226.13	672.228	14579.7	5645.31	5581.78	389.859	6911.65	142.403
1033.77	235.983	1482.6	554.607	2688.41	95.5567	6182.35	106.268			1024.67	272.323	1479.13	552.939	2682.09	121.671	6180.03	119.516
4023	836.699	4182.57	1593.65	1514.73	1056.93	3088	119.792			3988.19	902.946	4182.39	1592.12	1516.79	83.7385	3089.73	18.0981
1022.44	136.345	7220.33	2569.45	463.059	247.943	4223.57	91.9547			1017.59	202.026	7155.5	2642.6	455.175	54.4431	4222.17	92.5451
1319.85	353.64	1398.08	576.664	5283.41	450.008	4516.04	60.2331			1330.62	289.552	1400.63	545.612	5290.77	371.725	4514.89	29.9499
2268.74	593.335	1109.3	632.644	3030.24	303.922	590.493	190.315			2279.01	560.64	1110.55	586.925	3032.32	43.2921	598.321	28.5182
875.377	262.406	963.587	308.617	1760.76	75.1679	4429.76	97.249			866.198	189.817	942.588	348.185	1762.27	41.7941	4433.49	97.5661
12426.4	2474.15	5886.24	2181.78	3850.3	255.054	3490.36	190.582			12420.5	2503.2	5884.37	2189.34	3850.81	250.856	3490.17	60.6298
684.105	123.22	925.965	408.426	1087.43	66.7615	1135.83	93.4279			664.211	170.695	937.443	389.55	1092.66	106.254	1134.25	31.8924
13361.6	2783.11	13791.9	5254.97	982.776	203.014	5690.08	92.435			13384.9	2707.04	13792.7	5253.81	985.569	50.3022	5688.95	83.3339
2171.08	509.195	9374.92	3659.04	6758.17	451.102	1435.86	98.3769			2178.62	481.302	9375.6	3657.64	6749.33	461.644	1434.54	17.3961
1376.93	294.599	8102.26	3201.66	4490.88	300.546	752.598	93.3002			1377.22	292.854	8102.21	3188.65	4490.73	299.264	752.702	21.5262
8254.47	1748.12	749.865	349.977	656.369	46.4033	2971.72	360.542			8268.39	1722.67	764.83	318.428	654.026	39.8382	2969.55	63.2208
2014.8	448.703	492.375	200.609	977.961	60.9254	1447.51	190.574			2035.24	366.231	512.641	170.671	977.787	30.7098	1448.03	55.9384
1005.11	210.316	7094.13	2696.83	2757.23	140.586	2803.19	128.405			1002.1	195.795	7088.19	2699.58	2757.7	130.584	2803.69	42.7899
6739.8	1400.49	1427.8	508.385	917.926	104.567	1385.2	249.246			6744.64	1395.6	1431	501.727	914.344	105.031	1385.03	1
960.957	218.71	3841.41	1426.89	3062.24	206.698	1961.35	33.1218			955.843	220.769	3826.22	1443.67	3065.81	192.14	1960.84	12.7772
1495.99	306.936	1233.77	477.574	8904.17	611.073	1333.2	113.846			1496.51	303.144	1235.25	473.294	8904.1	611.073	1333.21	1.31155
3773.84	924.805	1447.24	531.5	11023.1	812.706	9170.17	135.737			3813.39	830.242	1463.28	502.128	11029.1	795.704	9159.75	191.726
3393.28	750.256	1184.63	415.375	8319.8	573.524	7364.79	127.302			3386.63	757.227	1193.21	380.114	8314.75	581.158	7362.74	102.719
1282.62	268.333	686.999	305.017	6598.58	430.629	12130.3	150.647			1285.49	240.742	691.294	279.054	6596.88	449.231	12129.9	160.528
766.458	142.895	17838	6926.51	14344.6	942.857	3987.21	78.1875			765.455	137.571	17837.8	6927.51	14345.3	932.948	3987.51	63.5765
2400.09	410.111	9051.23	3515.11	2132.79	747.34	740.331	709.242			2407.44	408.307	9021.58	3546.39	2194.88	216.782	736.555	46.5689
1140.61	283.129	1085.35	261.225	620.03	357.065	2385.99	90.9427			1146.4	247.688	1042.6	354.365	640.208	170.815	2385.97	23.9997
3393.57	652.811	536.889	232.41	1002.27	54.2263	6075.9	89.9727			3375.03	696.436	477.338	278.764	1002.61	16.0723	6072.19	122.108
1726.18	364.917	10235.4	4076.98	7192.18	503.239	2926.01	71.6002			1730.88	336.663	10234.4	4076.42	7195.08	488.627	2926.11	63.3271
1259.28	269.068	668.551	325.285	838.58	197.71	3118.38	418.282			1247.97	288.304	678.584	252.262	844.414	111.537	3118.36	38.1142
2654.51	673.613	13138.9	4969.57	6916.33	439.784	10886.1	260.451			2678.42	537.389	13152.8	4946.03	6918.68	424.605	10887.6	140.852
3615.86	808.561	845.75	270.543	2923.94	174.037	4396.99	405.972			3620.92	792.864	828.771	298.756	2924.34	157.614	4396.09	43.8304
3683.24	895.034	882.75	398.379	933.253	190.293	7282.36	123.655			3707.87	840.648	910.867	308.01	944.899	50.0219	7284.1	130.59
1944.68	430.405	2579.08	1119.41	10130.9	654.488	6764.87	80.9309			1952.21	395.477	2590.86	1099.11	10122.8	677.764	6764.04	83.0755
4821.82	1119.89	8675.19	3387.94	1207.38	90.084	6894.98	320.754			4838.84	1079.44	8723.64	3296.03	1200.95	110.043	6895.52	106.027
1569.37	377.712	837.127	288.687	4649.41	328.375	1238.96	213.531			1578.82	356.673	830.617	307.44	4647.13	341.798	1239.18	56.6421
13765.7	2726.15	6867.24	2563.66	2944.06	98.3898	10254.2	171.453			13721.3	2790.43	6862.35	2569.98	2926.05	157.361	10253.5	146.343
5607.95	1179.74	8538.59	3192.26	3486.97	174.699	1054.61	35.6772			5606.42	1178.5	8553.64	3171.07	3484.21	185.668	1055.52	8.73233
2549.95	459.887	5323.29	2488.23	1282.33	231.909	841.42	18.5549			2558.49	442.432	5513.34	2305.39	1279.51	58.5988	845.932	21.5976
563.954	112.513	10084.5	3914.68	3190.06	207.315	2306.07	70.79			564.759	108.78	10101.7	3894.35	3188.53	198.643	2306	30.8298
6279.2	1350.1	1696.74	621.385	935.797	188.124	1066.36	99.6768			6269.09	1364.18	1685.86	631.374	936.994	38.9647	1066	20.4403
22006.6	4329.17	4952.46	1943.73	8133	807.07	2234.91	277.768			21963.2	4425.31	4974.15	1901.01	8137.36	683.073	2235.01	33.3107
1829.41	247.006	2706.9	863.486	3668.88	362.745	4908.71	203.448			1783.19	315.216	2698.22	875.334	3677.68	253.69	4907.87	73.2478
4375.24	975.858	1128.7	436.024	3500.44	228.571	3401.39	80.5146			4381.43	965.58	1123.82	445.921	3497.72	237.44	3399.09	50.576
2757.39	606.609	10917.2	4219.13	12644.6	830.156	1384.83	51.6486			2780.12	520.317	10905.4	4236.78	12637.2	854.908	1384.59	1
682.861	450.424	6254.74	2519.16	10756.1	709.363	6083.98	73.6526			681.349	123.357	6235.94	2548.75	10756.3	706.939	6083.13	81.4717
3782.81	738.753	10232.4	4102.24	7430.25	515.405	2460.07	34.1087			3776.41	763.892	10222.8	4119.75	7429.72	518.268	2460.07	1
820.261	154.974	564.81	287.641	2196.29	170.701	1574.9	225.269			815.633	154.085	576.971	191.854	2197.92	112.687	1574.96	8.53049
857.758	145.209	3682.4	1375.14	1237.7	102.358	3028.78	137.334			855.039	140.109	3679.58	1376.98	1237.12	87.8298	3028.59	30.6937
5770.88	1222.59	6965.51	2550.22	860.591	45.6315	3740.54	305.59			5741.12	1290.16	6953.75	2565.95	856.606	59.8978	3740.59	1
6862.83	1469.67	6304.44	2500.47	3145.25	85.8624	7021.44	119.512			6893.16	1393.74	6314.24	2484.85	3153.96	150.573	7011.8	159.483
18401.1	3902.76	12146.5	4888.23	1560.42	116.378	3741.63	71.9685			18402.4	3899.71	12137.9	4913.25	1560.16	98.7748	3741.81	27.5224
1273.81	254.062	586.923	537.389	11273.8	728.737	1322.59	114.451			1254.68	324.473	589.715	179.969	11272.4	733.759	1322.64	1
1096.04	543.503	1480.08	649.822	3033.34	315.829	666.389	23.0524			1100.81	255.379	1508.48	546.705	3033.96	313.535	666.229	1
1308.05	475.723	11983.5	4473.29	4757.99	310.62	17847.2	390.771			1345.91	344.474	11986.1	4470.03	4747.99	356.877	17854.2	338.59
5230.64	1058.37	795.562	311.975	3653.52	267.544	539.321	873.905			5230.55	1047.74	795.855	313.584	3653.47	260.774	539.047	20.8637
2471.22	469.923	3101.94	1252.53	1813.6	773.755	13585.7	233.752			2465.03	497.336	3140.99	1174.46	1820.39	166.09	13587.4	213.173
5285.36	1155.17	639.8	210.046	10163.5	730.406	2870.63	83.9596			5285.09	1155.21	631.242	214.675	10163	731.319	2870.45	30.198
835.509	105.414	4591.32	1583.84	5295.63	350.815	3496.31	221.568			810.319	178.314	4591.83	1578.46	5294.89	376.107	3496.59	70.1356
5369.62	1257.81	1393.84	566.893	1481.95	37.9518	724.05	53.2449			5377.87	1239.95	1374.16	600.408	1471.95	59.7521	728.292	50.2794
511.18	438.687	2012.41	809.432	3208.33	291.075	6144.05	236.023			524.705	122.678	2000.29	849.958	3210.66	163.958	6145.02	152.511
804.977	277.576	680.252	350.842	4426.33	305.002	6101.21	117.99			828.713	173.817	681.941	344.038	4421.2	341.953	6091.59	171.844
2878.98	605.756	904.564	352.426	682.314	151.746	1332.59	51.6333			2861.47	631.934	902.88	354.013	682.339	1	1332.03	40.1694
1283.81	252.752	7097.72	2620.99	11718.7	752.944	4436.45	104.375			1284.5	249.854	7108.27	2602.3	11712.5	764.714	4431.92	109.737
1512.71	285.972	10351.1	3956.37	4163.67	327.905	891.245	838.848			1511.47	283.044	10354.9	3958.47	4162.23	293.235	891.041	40.1572
4594.98	1066.23	430.649	238.613	5777.09	363.361	5334.37	105.731			4618.01	990.478	451.701	197.208	5771.16	381.356	5335.35	113.278
4631.5	976.704	15180	5668.42	5969.58	481.803	3760.38	76.9466			4615	1008.27	15143.8	5718.88	5978.8	427.433	3758.64	69.6753
2767.61	677.09	744.947	304.444	6398.16	473.877	1029.32	158.58			2768.99	663.553	743.996	306.484	6398.49	467.665	1029.11	10.2539
3134.21	648.422	1042.91	339.326	4966.69	372.064	2266.61	498.989			3118.55	671.504	1031.91	356.781	4964.59	381.406	2266.72	28.3927
3428.95	696.485	8578.05	3238.07	3075.85	290.187	3215.61	84.6574			3404.06	743.721	8589.76	3241.09	3077.93	226.624	3210.3	80.5844
3483.38	767.386	3624.54	1443.29	3477.98	246.952	1467.52	83.5733			3480.76	741.386	3623.94	1441.83	3478.14	190.668	1467.68	82.9711
652.749	98.9051	530.658	205.837	5154.74	436.156	1323.71	49.9857			652.92	109.126	525.922	216.661	5155.41	437.867	1323.55	1
5737.7	1344.7	1589.89	589.1	6159.74	403.027	3124.75	35.7133			5769.35	1269.69	1595.63	568.63	6166.63	382.24	3124.45	6.13765
4800.66	935.365	10668.9	4174.28	2295.13	173.101	2663.33	111.724			4780.88	1000.62	10652.1	4198.29	2302.2	105.18	2660.76	77.4927
1560.64	710.859	4023.35	1534.67	7591.9	714.738	8216.29	87.6213			1568.16	465.297	4012.35	1587.86	7603.48	561.715	8219.69	200.238
725.215	150.495	2167.57	883.704	4899.96	344.251	14676.2	294.617			727.907	119.547	2167.57	866.538	4900.54	341.392	14676.2	290.544
4363.21	885.769	2571.75	980.881	1137.29	137.628	2248.83	142.979			4355.46	895.165	2553.91	997.014	1142.12	88.0011	2250.36	44.187
2952.68	710.696	9950.53	3745.81	4713.14	413.145	759.86	187.323			2977.29	635.329	9969.74	3721.98	4718.17	385.844	763.412	33.1184
1281.46	268.491	10444.8	3952.9	4452.12	325.097	7181.7	178.904			1282.68	266.636	10444.7	3952.94	4451.07	307.536	7181.13	167.62
1871.03	335.506	8630.17	3334.71	2270.22	91.0155	9735.44	192.928			1859.71	377.19	8580.64	3393.83	2252.75	106.799	9733.01	204.452
1529.2	351.587	13689.8	5428.81	2619.87	179.321	4156.51	88.9464			1537.81	312.763	13719.8	5397.59	2616.81	189.025	4155.04	79.5965
3125.86	866.964	9014.24	3561.63	1021.05	155.333	6267.99	67.0746			3188.29	731.625	9046.49	3525.72	1021.94	42.6618	6267.78	84.3421
6866.42	1372.65	2616.41	854.291	1235.81	244.064	3030.81	768.436			6891.68	1317.5	2557.23	944.553	1254.82	113.247	3033.01	71.9118
6868.53	1534.88	2744.59	1006.74	2106.81	161.022	4631.47	104.531			6873.79	1531.7	2738.4	1003.41	2107.3	148.083	4630.99	74.8789
5249.03	1018.47	11462.3	4521.15	4649.37	492.572	5954.29	75.6147			5239.6	1040.74	11526	4434.39	4671.85	320.48	5954.52	93.2477
10309.4	2318.05	1650.29	526.064	4657.27	372.003	6444.64	672.36			10314	2311.31	1601.32	602.94	4668.51	368.586	6444.68	75.6863
3044.63	596.364	932.084	334.769	2249.04	208.86	1141.17	47.4846			3043.03	604.166	929.787	341.718	2250.13	159.496	1141.16	1
2516.76	530.622	1587.16	572.69	4589.03	303.704	8786.4	166.083			2539.26	501.28	1574.3	596.039	4589.84	297.792	8784.9	186.409
2171.72	636.447	10494.2	4019.44	1894.68	57.5727	6064.16	61.1416			2193.52	476.932	10534.1	3957.97	1897.19	50.833	6066.6	102.3
1399.26	274.457	1166.89	448.789	7108.49	420.174	866.542	140.455			1402.58	252.055	1170.59	426.065	7106.5	437.136	866.568	1
1136.82	281.722	2471.31	815.862	3192.66	194.433	962.144	273.412			1148.46	236.651	2443.91	843.519	3189.07	224.867	962.184	1
4941.58	1043.67	889.103	357.41	711.325	466.759	4336.12	635.356			4940.71	1047.06	891.763	342.423	712.736	41.8005	4337.55	94.6831
6902.36	1492.94	2911.15	1022.33	3234.15	914.667	2573.18	273.352			6888.62	1524.14	2904.26	1024.88	3237.84	230.837	2574.65	133.548
3064.46	761.499	7459.14	2820.37	918.9	53.8057	2632.03	334.508			3081.48	726.622	7480.08	2789.38	917.12	43.3483	2632.8	34.8381
1636.82	332.621	1165.04	380.158	20174.5	1323.82	1153.35	70.5847			1651.28	286.027	1148.45	399.899	20160.6	1366.35	1154.58	21.0051
3728.87	758.642	8426.89	3515.5	4051.02	287.194	3280.14	94.4676			3731.88	756.688	8469.61	3460.91	4060.21	223.137	3282.55	72.2738
938.644	286.567	7100.9	2823.66	821.823	47.4948	1212.94	69.7793			962.341	190.778	7086	2837.83	818.326	56.9075	1214.64	31.883
9549.5	2154.54	7505.89	2797.32	802.03	394.086	2841.03	68.2949			9539.45	2175.54	7554.08	2735.8	790.487	77.0112	2840.56	42.2731
4070.69	1386.15	12976.6	4795.85	1873.14	51.8072	7071.14	72.0778			4101.19	898.528	12909.3	4926.27	1869.32	69.2064	7072.16	88.7758
753.587	366.05	4810.4	1884.38	840.629	146.007	9098.01	146.757			784.824	162.986	4839.87	1808.68	837.861	34.2528	9091.9	178.348
2442.48	450.123	2233.26	851.181	9203.82	637.727	8105.55	190.148			2435.97	457.259	2220.23	879.882	9202.04	642.187	8103.26	140.139
1436.75	224.354	836.618	309.515	1029.07	85.7144	1470.75	64.3165			1435.26	230.254	833.719	305.922	1032.32	76.2154	1471.18	3.73501
1800.31	420.112	4205.36	1723.4	1449.66	132.929	4666.33	143.102			1804.51	411.338	4211.5	1717.39	1449.25	129.583	4664.91	109.294
1657.64	396.681	1480.41	428.834	4058.68	288.713	6766.91	190.505			1644.43	440.803	1467.88	473.721	4049.12	336.343	6768.99	146.381
1246.94	506.329	5621.02	2040.93	1711.23	584.538	7093.88	201.266			1266.09	251.557	5574.66	2145.06	1720.7	112.143	7108.76	306.982
3606.93	863.3	336.825	151.531	6258.47	440.256	3061.77	97.0235			3603.5	870.549	330.329	158.081	6256.45	443.709	3059.79	23.4157
1002.02	226.783	5892.44	2318.09	8396.19	612.766	872.637	108.811			1002.1	214.861	5888.71	2315.16	8394.33	587.392	872.414	9.3231
2078.9	458.432	2422.14	895.294	5295.68	393.678	982.26	59.6608			2104.8	358.686	2403.81	918.302	5301.98	360.512	984.415	28.2463
8327.01	1705.46	2661.71	1076.96	2263.92	367.708	1033.8	62.819			8320.73	1685.11	2675.63	1068.2	2259.49	137.969	1036.36	26.4592
2005.21	431.808	12973.4	5040.65	10893.9	731.498	3115.44	69.5994			1995.43	461.966	12962.1	5058.98	10894.5	725.236	3115.44	1
2500.33	537.589	1380.52	498.142	6447.44	383.143	2451.89	442.665			2496.65	548.192	1365.86	516.57	6443.41	412.057	2451.55	34.5403
7296.5	1393.21	5980.39	2480.3	667.367	476.409	3880.17	50.4724			7280.27	1428.86	6004.97	2443.5	664.837	34.4563	3880.16	44.0945
4036.67	803.289	995.535	1678.18	2020.92	263.662	977.412	50.392			4050.88	773.845	1045.96	456.903	2012.64	288.041	977.557	1
9656.12	2095.51	5344.31	2038.09	5083.11	344.79	946.638	51.1541			9656.07	2094.92	5346.7	2039.9	5082.91	340.785	946.424	30.9034
3081.25	469.05	883.59	321.931	809.24	165.692	1730.06	234.629			3071.49	516.999	863.385	314.721	823.547	115.225	1729.95	1
12742	2733.89	634.819	359.838	10880.6	739.763	3206.98	461.83			12741.1	2737.22	640.603	238.507	10880.1	732.678	3204.24	45.6068
22093.2	4743.16	1123.68	406.433	753.6	88.3681	2855.95	76.4582			22093.7	4734.72	1121.62	413.775	753.966	46.0276	2855.95	1
1467.47	431.472	4050.2	1517.25	1709.85	168.596	4921.21	69.1272			1472.42	406.495	4053.02	1511.75	1711.2	139.443	4921.18	54.3134
654.249	98.541	743.401	322.229	8915.26	552.211	949.617	93.0963			659.128	104.776	756.239	290.416	8904.6	589.787	948.971	16.0094
3913.75	878.045	756.999	284.231	8696.21	549.03	6508.84	156.43			3934.86	827.249	760.607	269.546	8694.69	553.075	6509.21	153.066
1817.04	415.013	2739.56	1095.43	2834.96	185.064	5119.85	98.7957			1814.04	419.572	2766.06	1045.69	2834.89	186.049	5118.1	105.347
1536.78	417.199	5127.69	1936.75	1042.91	233.578	2453.42	45.6945			1552.13	371.656	5066.74	2017.72	1042.72	66.6845	2453.48	6.31883
1031.6	273.115	645.804	246.792	6594.1	276.451	6578.86	246.931			1041.78	248.994	639.706	207.616	6588.79	321.865	6581.15	125.485
5470.91	1226.55	656.199	328.527	4929.46	350.897	2624	731.358			5471.23	1226.71	657.45	325.57	4930.61	345.104	2623.61	57.0006
995.819	314.844	2932.9	1175.63	650.391	524.61	646.697	367.434			1003.49	289.898	2922.21	1188.23	650.081	18.5052	648.171	24.8811
17939	3887.56	926.622	427.488	1660.47	118.69	3833.01	409.768			17932.9	3897.06	946.013	376.165	1657.52	114.165	3839.26	154.147
1198.69	282.21	5653.81	2016.59	2868.39	249.771	1646.63	38.631			1191.44	307.028	5605.55	2092.38	2867.89	258.365	1646.79	1
1151.5	365.162	9063.74	3194.63	2257.44	314.659	3717.51	194.959			1168.44	278.05	9052.08	3219.02	2264.51	185.358	3722.61	99.2499
3186.35	710.903	1026.58	401.896	6820.19	491.777	11207	147.047			3193.27	694.076	1048.97	263.89	6818.04	483.884	11205.1	165.545
696.039	160.358	12453.3	4977.26	2897.51	193.477	7810.22	236.487			699.692	150.024	12461.9	4968.93	2894.75	194.974	7810.92	79.5249
656.184	123.241	5992.22	2485.71	10436.9	731.702	4553.39	86.6666			647.792	132.079	5998.5	2473.25	10431.8	741.636	4552.4	89.9848
2744.52	543.208	640.653	312.373	3988.15	322.69	1248.21	79.7509			2737.53	563.189	645.807	298.613	3985.82	344.917	1248.89	59.1555
1011.73	181.246	1259.53	420.24	5691.52	407.676	4280.33	177.351			1006.2	195.808	1237.79	443.088	5698.34	358.668	4279.84	68.2871
871.195	426.087	633.653	210.248	915.922	89.3249	6857.65	629.821			886.909	133.632	641.316	218.691	915.785	1	6860.85	85.6014
1048.04	236.466	2984.07	1056.04	5018.11	293.395	4146.18	78.2921			1059.95	207.606	2960.03	1084.56	5018	297.75	4150.63	62.5492
3339.36	766.414	1298.15	463.788	7877.22	613.541	1808.64	58.9963			3364.35	691.292	1280.25	493.291	7881.18	596.482	1806.53	83.6507
3074.05	570.907	936.797	362.605	945.957	369.019	647.039	110.916			3078.39	552.902	938.376	359.068	947.432	68.6739	646.529	1
3343.72	673.16	4957.5	1867.41	3071.1	168.982	5405.59	235.242			3376.37	595.759	4929.7	1904.2	3055.12	252.138	5405.65	1
1795.31	403.24	604.931	192.319	862.867	127.554	543.966	291.464			1795.55	399.683	602.284	197.234	862.16	58.2544	544.052	1
1005.69	357.293	3853.17	1412.7	15827.7	1084.29	2149.86	498.407			1014.1	141.23	3842.68	1442.49	15822.6	1089.1	2150.95	34.201
700.75	140.088	748.923	249.883	3190.94	204.857	8961.01	243.451			702.406	117.216	746.601	249.291	3184.34	224.463	8963.76	157.668
1282.03	141.699	517.193	56.6051	2041.04	207.487	8548.86	189.431			1251.29	186.777	514.818	142.974	2006.75	244.446	8534.03	280.292
796.319	105.773	1585.07	547.416	3918.9	250.528	2631.31	129.217			790.946	157.613	1601.34	544.912	3874.36	335.729	2631.42	1
1075.04	128.251	6171.48	2317.15	2482.95	443.658	7915.43	166.986			1071.75	196.092	6204.89	2270.34	2494.64	225.424	7917.18	183.088
1374.74	299.176	1466.42	583.823	4742.01	330.331	2046.74	57.4942			1376.75	287.585	1466.34	584.876	4743.54	298.854	2046.74	3.37392
1613.49	466.863	3319.63	1451.38	1050.23	939.268	1352.51	128.281			1629.73	406.334	3357.01	1371.09	1049.16	106.464	1352.55	1
4410.29	912.557	5931.12	2333.24	5658.76	441.542	5320.15	209.941			4411.11	908.745	5935.83	2322.63	5661.16	425.617	5318.19	84.7943
1335.5	469.87	8271.58	2882.01	2342.75	515.721	4446.38	190.344			1361.53	338.239	8050.45	3102.17	2356.78	244.852	4439.14	74.0351
632.182	206.656	1960.46	779.042	2935.16	143.909	5716.25	120.308			631.941	140.22	1967.19	759.919	2928.7	161.84	5717.42	82.0128
1794.13	467.189	1483.89	635.596	6399.33	393.861	3840.67	33.5802			1804.63	466.972	1483.96	604.582	6403.19	384.532	3839.77	40.5152
1024.25	256.551	831.824	466.016	1330.06	70.7541	9569.83	137.614			1016.82	265.557	856.118	389.67	1331.61	79.612	9570.91	131.881
923.157	178.13	1765.62	650.263	1493.76	164.746	5763.35	128.619			910.745	205.135	1766.89	646.072	1498.65	97.8137	5754.91	120.802
5650.01	1128.54	6383.76	2376.02	6392.52	376.21	790.954	47.6532			5645.81	1137.5	6386.53	2372.85	6390.11	386.896	791.015	1
3278.29	653.657	11963.1	4683.16	712.445	69.7203	3950.84	79.5394			3278.5	652.54	11962.7	4682.31	711.764	49.6164	3951.19	58.726
2550.62	568.553	6615.9	2687.28	12636.6	923.72	1666.07	54.3541			2535.84	592.502	6661.25	2606.57	12639.4	909.386	1666.51	19.2806
6155.7	1196.79	1293.56	342.517	3080.54	569.828	750.887	36.5235			6159.9	1176.73	1263.63	387.44	3081.25	163.596	750.356	1
4517.74	968.775	1922.82	585.524	2695.27	199.008	852.31	52.6179			4518.81	967.194	1882.92	608.203	2696.09	193.201	852.215	52.0647
2000.58	598.105	1042.17	481.831	8924.15	584.717	867.097	75.9864			2023.64	444.359	1044.86	480.255	8909.7	653.15	869.059	63.2738
745.611	148.675	1206.72	482.974	4803.93	355.615	6406.52	130.789			760.046	168.039	1219.56	452.889	4799.87	354.317	6408.86	116.823
4533.25	1118	6755.66	2449.55	3315.06	167.261	2203.25	126.932			4564.52	1011.28	6730.27	2495.74	3314.4	190.507	2203.19	1
2764.08	716.79	5608.96	2086.93	2577.06	220.943	1613.8	78.7291			2806.94	603.233	5608.99	2082	2584.39	196.219	1609.24	97.348
3620.38	1117.08	2170.57	846.995	5314.53	356.36	809.075	30.7466			3667.58	930.408	2177.43	809.308	5304.45	416.199	810.527	29.474
3092.55	671.669	675.938	295.889	4436.52	454.465	4194.4	198.742			3064.16	717.08	679.801	328.752	4459.31	299.335	4194.56	109.071
3829.03	795.698	1406.91	465.005	2645.11	142.511	1212.25	220.048			3829.77	793.51	1399.78	454.006	2644.79	141.857	1212.29	8.65033
1129.82	235.397	826.056	329.834	2763.53	231.698	705.277	70.4383			1129.72	223.303	825.763	332.528	2763.67	230.083	705.388	40.1504
1319.97	284.299	767.137	232.999	3115.84	313.268	1536.22	43.6803			1319.29	288.732	721.944	271.341	3127.44	223.61	1534.88	28.0016
2497.59	327.657	1333.62	370.046	8341.43	593.935	2109.38	780.731			2477.85	395.047	1300.74	410.779	8323.21	624.942	2109.04	40.9494
1943.16	360.716	4410.91	1641.64	1537.53	912.788	3028.56	48.4366			1942.92	358.178	4387.24	1686.21	1536.41	42.0408	3026.8	47.6474
1966.47	523.066	3539.72	1248.58	4225.2	240.777	1152.08	86.4837			1984.66	481.954	3494.46	1320.53	4221.8	255.33	1152.09	1
5104.81	1158.42	1553.12	786.008	9366.45	678.256	8440.52	977.182			5121.14	1123.44	1568.72	749.326	9364.74	685.301	8442.13	86.7777
845.622	136.179	879.24	339.255	3218.71	199.415	1241.84	36.8602			834.914	163.48	875.75	342.713	3212.85	231.531	1244.7	21.9364
7016.21	1485.48	2281.89	878.489	4310.07	144.665	1360.05	295.267			7035.99	1437.15	2282.72	886.703	4292.26	248.864	1360.91	60.0445
4318.16	849.161	660.871	388.812	2917.81	189.982	897.127	365.701			4298.37	882.642	690.047	326.926	2915.56	198	899.041	38.6084
1780.66	404.175	796.796	361.438	596.192	42.1495	6443.61	366.618			1761.34	425.269	814.786	273.303	595.388	15.4517	6444.82	47.5223
5756.41	1079.53	4775.57	1574.51	666.237	433.678	5922.91	169.798			5703.59	1231.31	4728.53	1701.65	666.254	1	5917.39	134.692
1129.12	241.376	3924.93	1443.85	737.829	142.129	3159.35	33.8269			1129.1	241.304	3924.93	1446.21	736.97	65.156	3159.24	27.4073
299.548	107.746	649.995	168.006	1068.55	106.515	1334.06	121.407			304.9	76.6583	625.065	224.78	1064.89	102.828	1334.08	1
4419.25	800.155	1175.08	374.147	2603.38	187.898	1454.9	565.554			4384.09	878.759	1164.86	389.331	2593.64	226.265	1454.14	22.548
2984.77	614.957	828.01	357.714	9055.34	718.905	3060.99	45.6907			2926.31	668.626	827.214	341.794	9081.74	635.297	3061.06	7.07948
1360.05	161.593	777.672	179.616	5182.29	456.426	1518.09	26.7613			1367.69	236.517	721.249	273.126	5164.95	522.162	1512.86	36.2528
9597.14	1907.85	12891	5176.95	11638.8	684.718	2261.07	50.0542			9569.49	1959.41	12920.9	5133.49	11627.1	730.92	2261.02	1
1350.1	288.047	1704.74	632.361	8463.57	542.372	7663.42	167.132			1353.21	272.42	1721.52	588.049	8455.07	592.741	7659.7	193.979
1026.15	140.023	849.43	277.63	4300.45	363.883	661.894	406.536			1011.97	200.289	838.31	309.936	4308.19	332.469	661.531	1
2380.64	463.358	641.432	278.193	3192.4	274.738	4411.61	152.547			2375.4	475.717	647.634	256.789	3190.32	286.673	4409.8	81.4377
1862.9	365.165	8416.66	3285.63	1158.19	86.5789	2751.68	54.7294			1868.94	332.545	8426.63	3275.57	1157.89	17.3459	2752.79	56.6254
3377.96	838.868	2257.76	834.505	6428.03	405.665	13535.4	212.387			3383.11	818.552	2245.59	850.464	6418.78	441.526	13530.5	236.759
2277.13	526.267	2774.51	1073.98	1357.07	141.128	1081.23	70.8001			2287.21	515.493	2752.76	1090.28	1352.47	118.461	1081.4	17.9534
3093.21	600.447	512.001	217.175	4182.36	277.132	852.281	275.204			3092.86	605.706	508.623	214.364	4182.52	278.474	852.035	8.30898
1958.66	412.112	4144.54	1816.34	8469.33	569.513	3912.51	71.7026			1923.86	465.735	4216.46	1700.9	8491.09	551.431	3903.82	152.038
775.578	193.402	1966.81	851.596	3478.4	224.612	630.168	68.9509			786.062	165.308	1987	814.265	3478.77	228.117	630.052	1
1083.54	278.574	16391.4	6275.2	1604.56	107.614	2063.18	763.865			1089.05	257.297	16396.6	6263.92	1602.16	112.075	2063.24	51.664
2360.68	576.017	840.497	334.292	11953.4	883.685	4680.87	517.653			2370.38	543.625	850.967	308.812	11949.8	894.197	4680.64	49.903
4405.33	1023.49	8686.71	3275.45	4365.22	466.741	5272.7	90.8621			4420.46	1001.88	8684.45	3277.51	4368.2	412.508	5272.86	114.781
743.606	216.896	12615.1	4875.55	1404.91	98.7076	5444.36	86.1491			744.814	215.985	12614.5	4873.66	1404.79	98.098	5444.43	26.9424
1261.05	342.64	9685.19	3818.94	6691.59	463.983	7819.12	109.797			1280.96	247.603	9709.5	3791.33	6695.15	446.92	7818.98	103.252
3592.23	666.406	12606.2	4809.31	1154.31	123.408	6227.42	62.5063			3571.71	747.599	12742.3	4695.12	1149.9	127.987	6225.92	71.7803
1540.29	307.897	14156.9	5354.13	6526.05	446.804	6087.82	124.867			1539.69	310.882	14080.7	5441.88	6526.67	444.609	6087.53	131.121
1389.87	260.046	8771.04	3327.59	2646.68	146.029	2781.57	67.5105			1385.86	265.883	8737.71	3369.16	2647.4	142.877	2781.85	60.6322
10954.1	2398.3	4279.92	1582.75	905.156	50.9386	3539.41	690.283			10942.9	2411.35	4248.2	1648.95	901.641	43.9064	3539.35	1
4305.34	813.441	3217.81	1140.55	7917.93	624.811	3369.21	54.7904			4319.88	779.898	3204.84	1153.44	7942.02	522.535	3368.95	40.7645
11421.3	2246.16	3410.7	1214.08	1493.15	53.537	2699.99	49.47			11398.9	2359.77	3371.56	1323.19	1487.88	123.392	2700.07	1
3790.23	845.597	1056.46	542.059	6278.82	527.086	1891.28	227.118			3784.22	861.623	1075.42	434.926	6284.15	494.174	1891.79	58.3514
2625.75	616.38	955.206	424.433	1081.97	81.3363	2668.08	51.7681			2613.09	671.723	985.26	318.914	1072.62	115.708	2668.23	4.73043
7564.89	1517.4	19254.3	7361.66	4273.37	313.289	4527.46	81.0152			7543.51	1552.33	19266.6	7351.73	4279.75	254.888	4528.46	69.4342
3840.98	855.137	839.094	316.748	3278.05	214.812	552.417	44.1113			3843.19	843.686	840.733	315.944	3279.6	144.767	552.381	1
758.93	232.225	9491.71	3803.13	9074.27	660.833	1305.18	81.2015			765.19	141.318	9506.16	3779.97	9080.96	617.129	1306.39	36.0112
637.229	152.145	746.654	291.13	5792.71	489.485	2101.08	80.5182			646.416	96.7783	764.151	248.444	5803.11	428.733	2102.79	78.9927
6401.6	1473.28	865.195	444.624	1080.33	357.712	2843.17	60.5388			6387.51	1507.12	854.708	462.837	1075.92	126.603	2845.95	57.9318
1017.78	162.329	3568.41	1343.25	5234.9	369.585	5417.78	146.544			1026.76	137.514	3556.63	1361.4	5228.95	388.271	5420.24	92.4047
3480.62	693.839	15391.9	5840.6	711.358	74.1295	4101.91	56.2229			3486.77	680.588	15432	5792.75	712.861	63.1929	4101.38	33.4788
3539.8	721.77	552.745	199.967	2788.77	218.111	6669.36	124.328			3531.96	740.396	540.917	217.454	2800.6	184.195	6671.52	106.442
2975.67	785.1	1086.7	425.618	713.446	69.9467	2408.25	48.1395			2993.56	753.8	1091.6	415.232	716.291	44.0013	2408.22	1
5616.07	1203.69	7131.32	2682.08	16717.8	1179.11	657.885	935.325			5632.83	1166.87	7111.32	2707.7	16725.5	1155.83	657.849	1
3707.46	752.966	14174.5	5664.26	1568.01	111.32	755.09	24.0008			3712.31	734.904	14181.2	5652.06	1568.03	118.111	755.15	1
931.817	397.133	2711.59	973.784	2514.5	338.308	2799.27	66.7051			921.588	188.981	2682.64	1047.28	2515.87	170.12	2798.15	51.5452
1387.13	306.779	1195.9	566.673	3674.08	253.534	6623.06	173.091			1386.93	306.288	1198.31	565.52	3675.27	239.121	6622.82	169.751
8578.56	1752.97	1432.49	433.168	11297.6	784.323	5339.23	66.547			8556.03	1802.24	1429.61	440.072	11297.9	787.211	5336.91	82.4828
1271.63	236.392	12377.3	4814.13	5354.2	374.587	3975.76	381.344			1265.28	267.363	12388	4800.04	5347.15	395.293	3974.42	98.8431
1284.73	100.398	5501.88	2064.98	12626.1	943.675	4339.2	106.524			1292.61	176.306	5468.06	2119.88	12632	894.507	4339.17	39.4741
776.231	235.771	771.671	135.046	1580.93	58.9872	3031.28	570.712			770.936	111.204	771.815	245.149	1581	1	3029.28	109.945
722.383	144.268	3218.29	1196.89	662.79	216.743	2181.41	26.9618			719.058	164.949	3200.6	1223.78	656.893	98.4952	2182.1	29.283
2271.09	457.671	909.749	293.135	708.356	81.0135	4062.15	358.242			2240.39	507.805	898.323	314.733	706.115	83.9727	4060.59	67.7819
1760.87	456.351	2505.76	1295.25	11306.9	685.635	6223.22	88.8705			1744.12	335.949	2563.9	1091.5	11311.5	686.643	6221.43	75.1733
782.251	141.275	2924.96	1200.69	8699.44	697.765	626.804	73.8515			728.885	213.292	2930.19	1195.4	8705.05	669.467	623.661	17.07
3556.72	688.87	1204.4	386.299	10934.5	813.982	4719.72	137.272			3556.32	694.208	1203.26	388.216	10934.5	814.287	4719.74	119.015
3595.43	849.946	3162.78	1161.67	1049.54	214.395	4259.99	169.135			3589.83	867.161	3158.55	1169.63	1052.17	125.824	4260.32	22.626
2154.9	577.975	2272.48	996.191	3274.29	295.29	1640	65.723			2192.49	486.802	2323.62	918.896	3271.34	308.794	1639.84	1
2817.26	550.562	758.05	275.323	1830.28	103.446	1697.2	224.72			2811.14	567.709	752.798	331.258	1829.16	97.6167	1695.8	40.382
1926.96	478.905	931.686	369.617	4402.28	338.522	2740.89	69.2082			1926.36	479.743	933.867	358.909	4400.72	283.238	2740.99	21.5309
931.324	184.561	2312.12	920.67	9168.71	598.292	671.949	68.4132			920.509	196.052	2310.76	924.093	9170.7	593.525	670.586	42.1464
1183.17	281.701	592.031	184.254	3876.61	178.784	1276.57	65.2523			1187.95	267.075	595.724	178.125	3870.34	214.704	1278.77	31.4661
1346.05	299.672	10861.7	4234.82	4348.21	359.145	3570.85	112.281			1346.44	298.155	10856.5	4238.25	4347.03	358.686	3570.63	89.9602
3729.5	569.838	3300.53	982.519	1222.1	539.363	546.178	44.6619			3694.21	720.461	3269.63	1057.75	1225.47	216.037	534.151	91.0372
9524.07	2039.41	5460.08	2049.81	3006.74	205.317	2757.89	180.333			9524.39	2038.8	5460.87	2047.68	3005.13	209.004	2756.95	54.868
9040.18	2237.67	4669.31	1843.17	14930.4	972.021	3886.14	89.5494			9058.51	2188.15	4710.3	1786.38	14915.9	1058.77	3891.83	89.6854
1300.56	257.491	921.425	440.226	17345.5	1149.93	757.208	58.3111			1300.27	274.258	945.381	364.071	17321.7	1224.61	757.287	1
13596.7	2919.76	530.297	224.359	3144.04	347.255	2113	56.6676			13622.9	2868.19	537.115	168.612	3146.5	232.784	2110.71	56.3245
1620.63	382.136	2554.21	1002.57	2206.54	157.048	6185.49	149.506			1621.12	376.529	2555.13	998.558	2207.11	138.121	6185.73	134.756
1066.63	216.77	1391.4	588.699	3407.82	244.534	1234.48	98.3848			1067.42	214.284	1394.9	584.788	3408.02	241.028	1234.15	18.3537
2644.95	472.021	3062.67	1231.31	7652.44	478.972	8382.81	310.841			2641.77	479.034	3107.1	1147.54	7643.66	501.334	8386.01	115.236
6622.31	1406.63	14276.2	5530.08	2081.84	146.481	4369.1	112.82			6617.69	1418.56	14277.5	5530.34	2074.14	168.383	4368.72	114.415
1527.49	279.527	11921.5	4522.24	6779.47	615.344	14133.5	236.987			1513.56	312.681	11860.2	4604.61	6817.72	448.665	14129.2	255.991
1381.88	375.444	2038.18	693.809	2258.28	117.486	2854.46	54.9548			1396.73	322.532	2035.29	700.11	2260.88	147.126	2854.44	1
2897.51	581.698	706.233	353.14	9598.82	583.653	10100.2	173.467			2899.46	573.73	727.972	291.956	9584.96	639.991	10095	191.962
1899.75	415.115	3981.71	1463.45	2921.82	213.691	601.413	34.2716			1886.59	429.05	3955.89	1498.73	2926.94	191.433	601.724	1
1116.88	180.075	4663.13	1847.08	10827.9	752.88	1235.69	87.2719			1106.33	200.772	4699.26	1779.65	10832.6	739.223	1235.35	25.4308
1538.96	383.153	1769.37	661.05	2306.66	104.785	10524.9	234.678			1558.2	371.451	1795.7	602.769	2293.17	185.53	10520.1	97.6416
1435.2	358.023	15558.4	5815.96	4237.75	232.247	8170.8	241.553			1447.68	226.031	15601.8	5730.26	4220.17	306.43	8172.95	171.5
1556.22	357.824	547.296	170.272	11867.1	715.131	6299.38	840.319			1548.76	292.689	540.376	184.858	11855.9	753.365	6298.33	114.747
7598.71	1708.41	1462.24	471.097	1649.77	29.7237	2255.13	59.6499			7639.84	1606.81	1469.77	433.718	1649.62	42.4409	2254.8	31.4851
4179.68	958.787	15819.4	6222.56	4483.96	206.557	7221.06	149.711			4200.28	882.573	15799.3	6248.55	4473.64	261.71	7220.14	100.4
3401.57	587.524	12683.8	4742.39	3636.44	274.398	1018.91	95.3137			3390.51	649.906	12567.1	4894.07	3635.07	273.182	1016.61	111.102
5263.15	1019.3	2086.24	867.765	3679.25	262.202	3815.71	263.801			5239.73	1068.53	2094.22	860.524	3678.75	221.635	3816.15	53.1477
7180.72	1732.54	4087.96	1573.28	2491.77	120.757	2605.91	69.1045			7248.18	1610.17	4010.02	1655.98	2495.02	123.961	2605.15	79.0306
956.097	189.021	590.884	307.595	3016.41	255.446	1375.17	254.27			959.056	176.068	612.825	259.544	3019.79	232.185	1376.2	74.5947
1810.93	386.16	2315.4	953.972	1199.73	104.833	4470.35	97.7867			1814.75	378.377	2306.42	948.916	1199.72	104.33	4470.12	79.7148
2930.48	696.582	7558.51	3019.55	690.701	175.022	1167.02	48.3781			2925.16	711.022	7580.9	2973.89	691.927	66.2303	1166.98	1
4618.2	997.458	1443.25	587.416	4647.45	360.751	1019.22	113.396			4617.93	997.172	1440.31	564.081	4649.68	341.997	1019.25	32.4372
2442.26	517.146	879.684	312.092	2887.74	218.768	1894.28	545.868			2443.57	516.315	879.184	301.733	2889.27	214.481	1894.64	37.1933
1634.46	586.986	11895.9	4674.11	7423.61	336.954	8003.12	624.778			1681.56	419.885	11990.1	4572.58	7405.25	402.331	8003.26	84.0872
881.45	379.374	6372.07	2637.05	2221.98	79.5151	7925.72	106.596			904.292	152.775	6388.97	2600.11	2222.24	7.5263	7922.14	128.875
1178.93	330.082	4886.64	1893.79	9314.45	675.949	1570.27	56.838			1194.08	249.512	4863.94	1925.96	9322.29	638.291	1566.93	50.6728
17855.6	3757.33	1027.68	378.323	4349.58	318.98	686.348	60.5663			17832.2	3803.16	1034.36	359.807	4355.11	277.928	686.32	1
2491.09	426.378	1027.5	431.399	2208.03	154.365	8299.38	117.574			2478.9	445.914	1018.26	451.769	2196.23	209.464	8294.25	142.67
2575.46	518.373	4639.03	1842.63	1704.98	341.518	1741.82	31.1471			2585.04	494.206	4625	1861.52	1703.99	53.9673	1741.77	1
2413.8	428.851	873.091	299.774	9805.83	633.942	4252.15	70.2774			2390.17	472.856	852.824	326.256	9811.88	605.779	4251.46	68.4752
2329.24	442.994	1472.44	822.209	6749.22	229.261	1874.77	48.8047			2312.76	482.443	1523.76	727.901	6746.69	400.779	1875.61	6.9947
3436.52	783.234	648.364	175.021	2980.03	210.907	4174.43	190.443			3448.18	751.802	635.295	186.297	2980.62	200.46	4175.24	53.9968
2817.37	571.217	13029.1	5078.1	5344.35	379.668	7254.44	213.686			2813.09	588.453	13030	5073.75	5343.93	384.826	7254.58	131.666
5628.8	1297.63	984.247	506.784	7404.5	583.254	7021.34	108.521			5644.4	1258.14	1012.41	422.464	7400.99	600.173	7021.34	82.6021
4029.22	902.723	1318.22	474.872	1916.67	543.798	3102.09	107.932			4054.79	829.061	1315.83	506.669	1929.88	120.248	3103.09	45.0923
3321.48	681.564	711.806	320.871	5027.35	258.607	3797.06	146.44			3329.65	661.053	720.245	285.494	5023.88	297.645	3797.77	27.7837
1372.48	336.489	7658.28	3011.04	694.49	104.973	5330.04	244.626			1378.35	295.576	7640.83	3039.83	694.884	92.2673	5330.53	128.349
10769.1	2329.28	11402.6	4224.2	827.798	396.57	3532.33	90.6348			10792.7	2278.43	11337.5	4310.82	827.746	1.72116	3532.68	102.725
2248.01	495.214	18828.4	7149.04	4488.56	299.101	1356.64	64.0705			2242.61	502.625	18747.2	7254.71	4482.9	324.053	1356.8	1
3393.9	716.146	13233.5	5062.32	800.668	50.9392	1348.92	43.1333			3393.67	717.692	13237	5042.22	801.032	39.0018	1349.17	37.2034
1362.08	338.323	3550.18	1246.65	2591.99	251.537	8009.01	235.637			1361.66	341.72	3547.2	1237.61	2592.34	194.775	8009.53	179.94
8142.07	1749.64	647.824	317.916	2326.24	319.177	1759.35	46.3513			8125.71	1786.89	662.871	238.429	2332.68	293.369	1758.74	9.50753
719.214	172.164	6606.71	2596.05	8448.05	575.109	708.205	159.67			711.078	182.423	6641.17	2544.97	8452.41	558.208	709.511	26.6874
6537.83	1593.89	1777.18	732.521	3686.4	153.469	1810.9	221.175			6597.56	1490.45	1782.56	719.042	3689.4	133.238	1812.56	64.6608
957.799	205.903	4167.75	1533.5	9173.33	547.27	6566.28	115.755			948.563	223.091	4140.22	1572.52	9168.89	563.08	6562.17	105.243
2612.84	514.283	1535.2	664.166	3458.99	264.957	1120.92	273.448			2622.37	486.455	1545.03	637.72	3452.45	284.397	1121.57	32.2235
1065.28	296.988	7429.1	2918.45	835.713	70.8646	1948.24	480.11			1070.18	268.941	7455.77	2869.54	835.709	49.1029	1948.49	24.603
1273.92	266.32	2033.03	898.54	16438.6	1148.91	3097.73	1076.55			1273.84	262.353	2032.69	904.415	16438.8	1152.9	3097.46	71.0951
838.363	79.6434	8806.97	3471.57	1642.56	96.1959	5044.68	158.204			839.318	131.166	8836.84	3404.29	1642.73	2.03037	5048.75	170.457
5099.24	828.565	573.171	158.883	1985.4	152.134	3698.43	50.3757			5083.86	925.079	567.768	269.47	1987.62	252.678	3697.52	45.7658
7340.33	1530.3	2666.93	1062.79	4695.19	364.991	6868.71	168.501			7350.16	1518.71	2625.99	1089.6	4702.44	321.947	6870.79	129.247
1722.59	397.59	8691.34	3463.7	9406.79	578.009	753.836	32.1669			1723.48	380.866	8693.1	3451.98	9406.3	581.656	753.833	1
7527.98	1565.11	12612.2	4915.85	1041.11	96.0873	4700.44	138.946			7532.35	1556.8	12612.9	4914.5	1034.72	106.901	4701.1	126.617
6383.72	1394.93	969.459	382.218	2420.24	114.432	4971.98	101.77			6374.78	1408.53	893.492	437.671	2407.71	155.362	4971.27	85.8042
1529.41	336.191	13392.5	5370.43	7284.06	468.643	5455.81	127.413			1529.25	337.759	13395.6	5360.75	7283.67	471.153	5455.31	112.695
6573.6	1371.17	3379.9	1256.06	9840.53	605.683	2904.07	80.5042			6554.71	1393.68	3378.06	1257.81	9832.45	614.311	2903.68	57.6495
2208.08	608.526	10335.6	3638.46	11152.5	837.893	527.879	66.2496			2235.91	560.412	10181.5	3829.91	11185.7	700.282	527.531	1
2995.39	640.964	13774.8	5467.91	10310.9	706.513	833.674	1129.33			2998.21	628.491	13772.2	5470.08	10308.9	717.871	833.462	49.6186
1085.73	192.53	876.224	380.507	6380.3	414.147	790.27	197.114			1083.69	197.02	887.549	339.573	6384.5	404.586	790.178	1
3363.82	691.005	3914.09	1491.95	5239.04	367.962	1145.81	450.845			3362.18	688.315	3913.39	1469.75	5239.62	346.378	1145.69	20.5202
4811.11	994.044	921.813	340.531	3853.93	240.323	968.054	126.577			4830.64	946.869	919.211	345.283	3853.72	236.63	966.656	36.5985
763.878	211.511	7216.45	2909.25	4792.06	360.702	3473.43	68.9035			759.198	214.677	7233.99	2891.54	4795.57	340.847	3471.95	60.5454
4614.49	943.89	9599.97	3756.33	1897.37	106.063	6837.99	1133.52			4630.57	900.109	9610.15	3737.62	1894.66	120.02	6836.87	92.3515
3773.72	804.74	1715.9	634.002	4509.94	354.923	7083.9	155.132			3780.57	776.42	1709.64	650.003	4515.93	321.264	7079.75	153.251
1342.4	286.238	686.04	236.841	1428.27	128.115	7684.69	113.014			1329.75	319.373	697.029	194.742	1428.15	132.891	7679.81	153.853
4282.47	1082.24	1433.66	487.508	2819.02	146.329	5827.14	58.0356			4323.03	866.763	1414.22	561.842	2820.7	147.217	5825.69	81.3176
1195.21	299.16	6306.66	2189.44	6759.06	710.163	968.187	80.4506			1197.84	283.041	6233.44	2335.26	6772.6	634.757	961.204	79.992
764.094	124.639	854.194	337.305	2902.23	232.943	2541.37	405.106			745.601	166.182	864.854	295.825	2899.58	241.527	2541.89	9.2893
823.294	172.033	18453.4	6848.31	9564.57	762.906	4052.81	38.1993			803.127	198.752	18336.2	6981.12	9578.43	727.186	4052.38	29.9505
20728.7	4547.08	15891	6023.6	641.67	49.7194	4860.77	59.028			20741.2	4522.39	15890.8	6022.23	641.466	13.5831	4859.43	66.9522
983.032	165.38	1561.94	618.954	763.36	194.21	6066.95	120.135			984.244	164.256	1564.92	606.552	763.844	39.384	6066.11	101.235
1780.14	66.5652	785.786	677.18	5518.71	773.102	1782	108.284			1750.13	189.678	864.477	470.47	5545.13	470.133	1781.17	42.2216
764.586	176.454	4204.18	1693.64	2020.19	162.708	1074.41	118.4			765.14	174.084	4196	1694.77	2018.75	127.249	1075.01	29.7717
2988.86	594.949	826.836	416.13	5625.76	506.197	1037.97	139.759			2999.68	552.224	838.598	380.521	5630.79	454.904	1037.9	1
3054.3	655.676	15926.9	6557.97	4814.66	543.19	1120.35	89.061			3049.25	671.716	16023.3	6368.29	4817.15	320.374	1120.34	1
6307.28	1437.34	2966.08	1128.06	3344.64	207.429	1289.48	68.54			6318.12	1411.07	2942.23	1164.81	3336.42	243.478	1289.68	8.47827
905.647	387.377	875.179	308.13	6123.41	509.988	3682.7	252.037			903.118	221.391	874.062	319.574	6125.83	467.997	3682.72	36.7029
3231.75	696.024	1920.36	727.071	3107.07	214.72	2284.15	200.176			3227.16	703.356	1920.81	729.808	3099.94	239.05	2284.68	16.1733
505.888	161.031	18491	7122.07	1241.42	72.3064	483.515	334.112			504.606	110.148	18488.6	7131.27	1241.55	56.4141	483.53	14.804
114.558	104.176	10696.1	3968.56	1533.4	105.296	4964.8	79.4436			121.237	80.7209	10673.3	3998.21	1526.28	96.9654	4960.95	91.2865
4847.04	1097.25	2835.96	1164.44	2529.88	147.195	4602.84	182.171			4878.37	1040.62	2847.82	1153.61	2531.46	150.091	4606.39	67.667
12086.4	2462.74	5174.6	2129.7	3891.86	362.595	7513.89	149.81			12081.9	2464.37	5177.84	2126.11	3896.72	260.821	7514.7	143.598
3635.4	725.109	6082.63	2358.16	4366.13	303.007	6439.24	129.696			3632.61	737.183	6067.14	2390.43	4364.05	315.616	6439.11	90.0443
2454.89	541.035	19059.1	7349.4	772.775	197.549	2892.84	72.3671			2446	545.79	19061.7	7346.68	774.796	76.5398	2893.03	53.6301
1384.83	314.259	1188.49	504.738	9990.32	704.033	5859.98	142.948			1382.65	305.922	1189.21	501.357	9990.8	702.8	5860.86	118.889
3949.26	933.761	611.542	209.45	871.933	525.238	2325.94	49.492			3932.3	944.821	617.752	232.955	865.545	35.3967	2324.25	74.8819
1229.29	186.395	7888.04	3162.51	4520.98	284.842	826.217	79.9255			1228.97	174.644	7866.41	3192.45	4511.58	321.805	827.513	141.04
1652.09	357.515	892.238	295.256	14097.1	985.441	7041.48	107.28			1668.88	310.819	875.953	325.643	14121.4	920.531	7038.9	131.053
4306.47	907.656	3697.4	1337.64	4571.32	232.101	2626.37	63.8005			4318.13	868.807	3676.69	1377	4566.52	267.518	2626.7	27.7027
5658.68	1167.47	1416.82	663.104	4869.49	327.778	1810.04	87.1796			5632.9	1226.03	1461.06	592.289	4868.08	331.906	1812.3	23.5928
1152.86	259.24	7400.79	2932.18	5506.56	425.651	8645.15	233.628			1154.44	252.363	7399.74	2932.8	5510.57	362.365	8646.96	185.122
9361.8	1915.88	8221.13	3256.22	7912.9	599.135	4997.04	61.2606			9359.22	1922.08	8226.78	3244.46	7912.92	596.276	4997.04	1
1324.17	296.495	6359.06	2610.42	1884.41	178.392	5234.48	98.1541			1328.34	288.339	6403.08	2512.25	1883.42	167.882	5236.35	115.293
1232.68	177.315	1437.57	600.881	1167.7	82.3678	4914.18	172.634			1194.28	253.784	1415.7	640.522	1160.57	111.428	4915.21	129.919
1866.74	305.527	10238.4	3818.32	4287.83	335.415	2335.74	38.5855			1838.61	369.604	10224.6	3835.62	4299.36	303.967	2335.96	7.74374
4916.92	1096.36	8944.71	3367.38	2683.62	151.65	1271.56	126.276			4919.46	1089.06	8970.95	3330.26	2684.79	157.955	1275.88	91.6096
1840.79	352.293	13780.9	5252.81	4971.51	337.163	9130.46	116.414			1826.25	384.986	13778.1	5256.55	4966.15	355.922	9125.3	156.79
959.823	166.823	673.408	293.041	5157.87	356.775	8712.82	187.718			963.299	173.41	680.327	291.324	5147.75	402.672	8720.18	171.411
3815.17	844.02	1225.29	411.84	1640.01	174.24	996.954	74.4676			3823.84	832.796	1213.13	418.975	1643.36	136.928	997.187	7.02632
1323.59	310.849	1637.56	595.23	454.752	90.1784	5889.1	149.915			1335.4	244.925	1637.06	591.998	461.183	55.0237	5891.31	71.9498
1801.92	398.31	8100.2	3241.62	8863.06	577.273	1449.21	147.939			1804.96	393.315	8087.56	3253.46	8861.4	584.52	1447.89	41.4925
1221.9	279.385	2255.84	852.108	1882.91	135.204	6455.27	105.265			1222.47	245.484	2255.87	852.498	1883.2	123.548	6455.32	93.9167
7529.31	1548.72	1073.21	507.396	3682.96	218.004	6982.96	247.597			7494.06	1605.52	1110.42	449.285	3679.77	250.457	6988.03	140.053
8809.99	1971.1	6599.35	2465.94	6107.79	420.266	1106.03	36.1019			8824.02	1941.21	6623.54	2419.7	6103.81	428.818	1106.06	1
1628.74	379.079	787.291	161.411	1663.5	90.1414	1040.91	30.9712			1653.69	290.758	719.672	259.404	1673.29	81.9211	1040.24	2.28199
5518.53	1222.75	2317.22	951.539	1608.13	172.545	8595.97	161.794			5520.14	1213	2318.93	939.642	1608.82	136.922	8595.56	159.552
989.922	212.742	1048.74	396.56	6119.43	413.366	1536.14	354.76			978.536	205.639	1048.4	396.036	6123.39	381.06	1535.99	1
3142.45	661.838	9310.05	3631.74	1333.4	82.1244	2927.41	98.0204			3154.57	634.967	9295.77	3645.32	1332.84	83.7329	2926.96	72.657
2355.22	501.029	7858.96	2943.05	6059.54	403.023	859.478	160.793			2351.04	501.395	7858.42	2943.3	6054.07	445.822	859.507	1
1767.95	379.134	753.627	274.916	1520.17	139.786	681.396	91.4757			1762.6	381.688	755.261	270.98	1518.71	116.954	681.377	10.7246
1639.55	356.611	9996.32	4005.64	8703.05	668.988	7130.89	1347.67			1654	250.837	9971.14	4035.63	8709.3	644.56	7126.13	200.706
1979.8	313.4	1267.01	570.543	921.875	55.9344	731.79	102.381			1983.71	288.459	1271.7	574.376	921.775	5.53416	735.205	36.43
2521.25	774.99	6364.48	2516.67	5853.82	754.784	944.775	384.062			2541.66	699.531	6399.11	2416.47	5857.16	425.079	944.562	4.99484
2022.91	406.515	458.252	167.906	912.786	366.996	6154.32	93.6787			2029.15	390.304	442.211	188.319	912.532	1	6152.18	95.4556
1050.1	246.17	12916.5	5096.6	1691.44	112.86	1429.91	115.821			1047.72	247.497	12922.4	5087.27	1684.81	108.553	1433.77	106.746
2001.79	503.829	12915.5	5169.73	2487.5	162.207	6811.97	181.682			2063.47	340.731	12960.9	5142.42	2484.68	183.966	6817.53	193.297
1039.37	373.334	1916.19	798.728	2527.7	144.259	1707.26	46.7898			1047.44	134.901	1940.83	752.02	2521.2	179.461	1707.32	1
1346.65	327.386	1770.21	629.361	1936	118.151	1309.6	44.101			1349.78	322.364	1762.2	639.316	1931.75	120.592	1309.75	15.9331
495.828	415.001	908.963	286.215	1964.6	213.899	5465.7	97.7763			524.267	159.666	870.096	361.642	1968.99	102.598	5463.88	110.674
1174.84	213.149	2899.97	1113.27	1046.42	135.424	693.287	184.281			1174.8	212.026	2898.59	1122.94	1047.42	65.1646	693.139	24.5967
368.654	218.064	12562.8	4607.81	704.533	727.135	1222.07	205.285			379.752	128.274	12551.3	4620.43	706.529	44.3046	1222.03	1.84764
750.821	112.178	15051	5839.33	1186.35	552.013	790.92	991.536			742.357	154.352	15108.2	5752.69	1186.93	64.7923	787.545	85.7394
726.325	148.856	11134.8	4446.3	12896.6	981.339	5870.49	115.416			723.71	175.776	11176	4375.19	12903.8	957.886	5869.93	107.758
16243.8	3539.09	4712.99	1846.25	931.565	403.507	8822.55	130.616			16287.4	3470.62	4668.64	1878.66	931.999	36.7378	8820.68	134.194
1779.39	346.111	1742.38	627.517	1081.32	157.001	3589.73	155.922			1781.53	327.205	1746.71	614.252	1079.6	79.8333	3589.51	80.1675
2493.09	529.355	15276.5	5956.66	4239.84	685.548	2408.62	249.609			2473.26	556.257	15350.2	5824.96	4245.2	312.726	2411.68	146.862
2183.61	559.951	4805.57	1900.77	7365.14	365.74	6926.19	112.837			2198.75	499.288	4828.93	1805.42	7340.39	478.073	6931.46	209.597
704.379	207.667	1746.31	799.335	2507.02	148.183	7220.26	106.42			709.473	219.796	1754.15	767.627	2499.96	175.259	7220.91	61.6662
3884.27	831.428	1308.92	538.326	2513.47	209.22	7979.05	151.595			3880.13	849.521	1311.61	530.716	2514.52	199.064	7976.38	159.797
7256.97	1661.24	2323.13	1026.51	6550.18	441.421	8312.79	251.357			7255.66	1657.32	2354.26	911.069	6550.58	446.867	8314.11	148.589
604.354	156.803	11772.1	4333.78	4686.8	321.951	3290.22	53.7382			575.269	180.615	11733.9	4384.44	4689.35	289.109	3289.16	51.9542
15371.2	3510	429.608	181.198	1599.24	83.8611	7912.04	157.607			15471.9	3361.01	401.857	186.545	1583.15	141.917	7917.58	203.611
4144.83	715.248	9362.43	3565.14	1679.43	675.349	9912.4	138.069			4129.51	756.946	9362.25	3562.85	1681.08	66.3614	9905.16	175.765
5693.24	1244.25	695.444	300.193	1750.75	89.809	8017.96	156.923			5693.78	1244.07	685.69	286.026	1750.87	82.2627	8017.76	153.819
11480.9	2526.7	2103.2	513.515	5218.49	634.807	1304.05	247.577			11476.5	2535.05	1999.93	654.829	5243.69	402.434	1292.7	84.688
4817.83	1064.38	4110.43	1638.65	7853.86	623.232	2725.79	45.7956			4856.55	981.534	4135.8	1599.29	7856.2	617.001	2725.8	15.4097
4131.65	829.862	2933.49	801.309	7742.36	502.577	551.23	287.628			4125.95	842.124	2836.75	951.582	7711.6	552.714	548.924	5.36797
1700.29	389.842	6413.98	2476.75	1026.73	83.4633	2264.87	60.8137			1694.72	382.921	6410.62	2477.53	1027.09	60.4131	2265.28	25.9085
724.445	164.295	1281.36	355.571	1197.92	306.386	1572.69	16.1846			720.885	135.59	1219.68	456.884	1184.28	99.1734	1567.32	33.3176
1533.66	368.773	3721.42	1409.42	2946.14	172.069	1354.41	95.9436			1529.89	313.092	3715.23	1429.1	2946.15	173.112	1354.57	39.1445
1217.89	318.31	2022.28	764.062	691.031	71.3269	4260.36	72.8531			1208.42	311.466	2004.21	770.031	687.949	58.1254	4261.04	57.5817
1663.4	359.57	732.836	218.021	1015.67	42.5831	4923.74	61.1726			1656.49	386.242	705.221	265.674	1015.82	1	4924.96	58.4301
6840.7	1423.63	17681.1	6735.11	2267.46	151.054	7563.43	104.834			6834.3	1454.48	17681.7	6733.77	2267.07	155.184	7563.77	82.572
3313	662.21	1286.23	547.595	9975.29	759.484	2883.1	321.32			3299.74	692.977	1294.91	518.488	9984.86	722.494	2878.33	36.6795
2898	671.882	4699.97	2083.03	777.126	44.3261	1674.13	727.451			2916.31	627.912	4766.8	1998.98	772.039	39.7268	1687.31	75.2932
2855.75	528.985	5350.08	2300.11	9142.57	601.788	2195.98	72.7405			2858.75	513.58	5371.56	2258.15	9140.42	614.849	2195.99	1
754.177	155.863	3405.63	1391.08	807.487	144.634	1735.77	67.5539			749.62	165.791	3439.65	1319.59	806.87	39.0581	1735.77	32.1754
3254.39	596.042	11204.2	4324.72	1597.94	159.012	2093.91	479.929			3211.61	686.949	11217.9	4303.58	1591.11	193.909	2093.67	77.7806
1869.55	514.94	825.291	404.643	3990.77	267.588	2111.5	67.3925			1882.74	486.375	822.642	407.975	3991.16	270.022	2110.87	31.976
5349.18	1185.74	817.814	324.927	12003.6	810.782	5500.94	173.835			5350.43	1191.35	818.191	325.469	12003.7	809.385	5501	111.16
3098.39	644.306	13180.7	5234.11	913.56	89.1106	1927.95	239.456			3084.35	683.024	13236.2	5152.47	915.129	78.3921	1928.3	47.293
1938.49	367.794	4747.71	1725.87	1020.81	95.4685	4418.56	135.451			1933.46	373.66	4739	1734.08	1019.66	79.1872	4414.95	130.788
727.519	296.003	10029.2	3651.62	2816.21	158.806	3259.6	118.464			722.242	162.692	9996.53	3700.57	2817.2	189.142	3257.98	74.4983
7070.38	1520.67	5501.09	2118.8	8542.21	613.171	1556.37	101.337			7072.12	1521.75	5499.25	2116.41	8543.13	613.072	1556.36	10.8037
9044.71	2023.18	7232.65	2867.83	10271.1	773.126	6756.01	112.498			9045.71	2025.84	7202.64	2916.51	10284.2	700.961	6755.02	137.797
2724.8	605.418	10807.6	4210.93	2032.17	191.306	7448.98	166.546			2722.84	609.505	10828.2	4187.14	2028.74	195.251	7450.75	113.73
540.743	120.447	15109.5	6155.89	5681.35	355.1	6385.58	108.375			552.354	141.675	15264.6	5956.19	5668.46	399.978	6382.64	119.604
1187.36	280.331	686.162	221.504	7320.24	449.52	6598.32	191.538			1171.01	320.652	695.376	188.312	7318.29	484.073	6604.08	133
3321.49	700.515	862.013	364.378	1184.96	108.082	2144.13	37.5323			3315.51	735.647	885.208	317.384	1184.21	42.4054	2144.19	1
2836.91	712.457	1194.28	593.205	7829.47	681.416	3356.45	85.3606			2866.85	606.936	1235.6	513.678	7848.81	602.789	3357.09	79.6333
2022.76	376.484	1174.65	559.094	1856.11	139.526	8756.51	1588.85			2009.53	410.676	1215.43	364.898	1869.05	105.506	8750.93	148.074
3956.7	800.24	800.101	404.788	785.255	114.425	5025.05	52.0776			3948.23	792.112	817.8	368.207	789.132	89.4297	5025.75	12.6445
4245.97	837.623	3990.75	1371.05	5418.1	351.334	3047.74	234.756			4247.42	833.233	3983.58	1375.65	5417.86	351.362	3048.04	66.1644
7526.9	1619.62	4357.19	1784.8	9661.67	669.26	6871.81	120.143			7527.53	1616.79	4340.56	1811.77	9658.97	683.914	6870.34	123.131
747.6	219.02	1127.85	399.529	1073.27	115.352	6041.48	183.338			753.579	212.682	1135.49	389.686	1077.92	74.499	6042.83	106.357
14801.8	3069.26	4293.27	1551.91	2700.44	158.897	7793	167.636			14800.8	3073.18	4291.78	1557.22	2697.55	157.436	7792.51	172.385
857.625	280.505	1037.14	364.372	5200.31	223.536	7224.86	181.873			851.396	290.247	1035.08	312.234	5186.29	298.939	7221.41	165.887
1107.44	251.725	2912.6	1195.97	820.703	144.589	1330.52	245.882			1107.84	234.411	2911.86	1197.25	820.934	45.0041	1330.61	59.4272
809.294	167.334	4224.03	1651.41	4120.81	210.031	5256.38	129.214			804.34	178.335	4229.59	1631.93	4119.37	221.219	5256.78	74.7634
974.727	66.4222	13384.6	5287.75	6823.1	525.293	6707.01	75.501			965.52	109.326	13389.6	5280.63	6812.91	572.95	6705.31	111.07
2237.15	464.649	502.11	165.249	11746.7	809.461	3318.36	62.8873			2240.91	455.073	483.08	95.3318	11747.6	811.792	3316.28	65.4
2110.09	537.895	9391.61	3757.69	5802.43	484.552	7113.3	104.139			2115.46	496.94	9476.47	3641.65	5803.1	448.373	7114.77	88.9911
1215.91	255.081	4897.48	1918.31	2972.16	200.172	1859.9	70.152			1214.48	259.063	4899.11	1914.99	2970.46	206.406	1859	27.236
3818	857.826	781.955	227.056	4168.59	400.629	1982.75	230.102			3813.33	847.355	744.472	269.561	4177.29	367.748	1982.55	1
1193.27	228.752	574.891	372.484	3169.67	231.241	4591.66	138.51			1174.98	277.756	625.276	297.385	3167.79	240.421	4590.62	83.8326
7323.77	1560.33	1086.85	389.605	588.552	136.148	4170.41	340.34			7334.89	1525.58	1078.92	413.987	588.621	1	4171.19	75.4587
2789.35	652.258	4510.97	1670.65	1832.89	159.849	4847.55	151.496			2789.04	654.329	4509.96	1676.92	1833.02	146.819	4847.28	151.6
972.986	179.635	12013.4	4738.32	2749.15	168.97	7217.39	150.371			957.512	202.171	11987.7	4777.63	2744.82	201.475	7214.93	139.739
3240.73	773.109	8796.35	3449.34	1099.86	236.583	2892.63	40.255			3257.32	725.869	8833.35	3375.8	1103.55	74.5506	2890.35	28.6567
9088.16	1647.4	410.151	511.447	12346.8	922.215	2933.81	104.482			8999.08	1739.16	434.101	173.051	12367.9	864.093	2924.66	89.5666
1086.84	221.771	5694.09	2186.55	5408.25	407.961	3951.62	75.7436			1086.56	221.299	5693.12	2186.62	5406.17	400.455	3951.11	58.5452
1890.24	243.948	10745.6	3866.7	5312.67	243.804	6152.2	76.7613			1871.65	290.482	10640.2	4043.31	5318.04	289.262	6143.82	160.386
709.333	85.6555	5518.51	1952.14	7228.62	400.578	10551.4	45.8695			712.921	92.504	5548.98	1913.65	7233.18	393.992	10551.2	60.0445
13018.4	2720.27	17939.7	6862.2	4832.96	352.911	3379.51	80.7503			12986.7	2789.16	17847.8	6986.95	4841.46	285.319	3381.31	84.6494
4960	1120.12	2031.45	819.519	2561.85	260.965	5697.95	61.3433			4961.52	1113.19	2029.87	823.256	2564.27	226.189	5697.93	39.421
805.492	145.198	1048.83	350.614	8837.85	643.731	1035.31	402.576			805.318	140.565	1046.97	350.95	8842.47	628.24	1035.78	13.9169
1562.32	304.732	1823.47	665.849	1310.36	109.836	1521.68	30.4277			1554.86	264.765	1824.83	663.694	1311.15	108.507	1521.67	1
1641.08	335.04	582.444	257.853	5504.5	406.549	2195.82	80.7005			1641.36	329.77	581.548	261.93	5505.14	391.097	2195.85	67.7779
6193.67	1215.38	17600.4	7042.21	3210.02	142.232	11312.1	505.398			6149.16	1308.45	17669.8	6930.33	3190.1	217.611	11319	360.801
2681.5	657.858	953.581	294.839	3577.28	225.33	4071.32	53.2239			2685.78	646.193	946.455	294.313	3569.19	273.839	4068.34	64.9281
3527.25	621.387	5102.01	1922.31	1999.72	349.303	5091.04	156.554			3524.45	630.985	5111.89	1907.32	2009.43	190.399	5092.56	134.268
4193.45	1016.55	794.036	268.073	16140.9	1226.86	2995.59	658.264			4194.54	1011.47	789.97	274.774	16152.2	1152.71	2995.74	25.6815
1008.26	484.794	12568.5	4860.28	20527.7	1381.82	2537.92	156.563			1038.78	237.256	12562.3	4868.76	20522.1	1400.49	2534.07	67.2471
2057.06	432.912	658.933	269.303	1684.71	172.835	659.35	37.5432			2056.76	435.732	665.054	212.367	1686.08	105.561	659.364	1
7103.18	1436.87	1064.54	416.442	17198.1	1106.94	2377.71	73.0608			7102.53	1440.91	1064.56	415.947	17197.6	1112.34	2377.99	44.5818
9656.83	1839.59	4409.56	1468.27	6388.15	554.591	2898.87	64.0277			9525.54	2115.08	4396.2	1477.96	6395	493.384	2899.82	91.8236
9409.65	2025.23	18061.6	6956.06	1354.84	147.027	5011.96	77.1447			9417.32	2008.26	18089.2	6918.35	1348.14	168.539	5012	34.0283
1920.68	521.312	795.743	378.956	4690.54	301.193	2284.64	122.411			1940.7	411.874	815.995	278.766	4687.59	332.315	2284.83	81.8267
1923.14	413.039	688.243	281.307	11472.1	776.768	8589.68	161.806			1921.28	409.1	686.233	278.435	11471.8	776.464	8589.12	153.351
740.734	166.192	10756.8	4049.53	7151.82	542.959	687.635	71.0338			737.433	153.042	10739.4	4065.55	7143.72	558.71	686.455	24.0339
1284.37	383.581	2704.61	968.259	1455.58	245.233	7680.1	415.676			1310.41	292.487	2713.1	967.531	1468.59	154.751	7686.27	102.398
2835.2	673.386	784.396	262.957	5245.03	329.098	644.576	789.765			2845.85	635.05	756.885	295.448	5243.09	333.373	644.744	35.2537
830.13	97.1671	1089.73	432.824	821.716	110.176	6231.23	135.86			823.34	114.035	1091.98	448.628	823.797	57.3169	6233.86	90.5455
1086.16	268.251	5813.69	2103.92	11469.3	817.528	1838.52	152.265			1097.38	257.191	5770.11	2165.99	11472.5	804.495	1843.16	81.7287
4383.46	982.268	998.736	374.504	2694.96	207.924	1356.99	27.758			4381.47	980.117	998.579	373.009	2695.11	204.276	1357.01	1
1684.18	354.595	7037.21	2740.99	2967.23	224.147	7242.25	141.516			1679.53	352.158	7049.89	2729.02	2967.73	219.07	7241.08	135.834
1351.78	495.382	830.395	386.834	2537.38	701.801	7330	692.314			1350.82	336.265	791.624	391.967	2541.36	101.758	7331.49	105.59
1179.19	70.8146	4765.87	1938.84	1323.96	155.579	1668	39.7918			1166.76	82.9159	4761.12	1963.27	1324.14	1	1666.21	118.009
2083.12	416.414	4660.84	1833.82	6447.19	432.251	5583.62	193.712			2073.59	420.396	4659.24	1836.08	6443.22	457.088	5584.79	106.112
657.52	832.666	9766.94	3955.29	1729.27	74.2971	591.972	364.709			668.322	65.5832	9802.63	3906.92	1724.56	70.6639	591.938	1
12789.7	2606.73	2233.24	928.007	1697.64	701.866	8195.54	106.941			12738.7	2682.06	2234.36	922.779	1687.62	138.396	8202.6	149.114
1619.28	273.519	2111.59	987.801	8886.92	603.338	1565.74	61.6133			1629.62	239.536	2155.17	855.51	8882.62	621.503	1564.07	26.6197
17201.2	3841.49	5753.14	2064.72	2210.37	180.876	7254.77	310.393			17253.5	3744.23	5701.69	2148.8	2209.28	215.682	7255.14	85.1746
4351.83	1073.02	6609.91	2639.28	3243.52	157.626	4347.64	111.567			4423.21	934.884	6584.36	2670.93	3253	176.646	4349.03	35.4705
15915.7	3038	7199.69	2643.65	538.865	215.185	5235.98	122.089			15866.7	3123.82	7194.78	2655.99	532.515	27.4337	5237.03	109.092
477.717	130.828	7534.91	2838.59	3187.28	267.978	1190.93	39.3478			480.437	116.159	7511.76	2854.34	3181.87	226.035	1191.05	1
2282.58	486.479	1136.27	440.706	719.275	185.829	3908.69	280.507			2297.54	456.976	1112.52	538.656	723.452	47.6067	3908.72	1
4140.45	866.576	1191.98	489.166	5836.99	458.857	6394.17	105.859			4122.46	910.177	1201.8	427.071	5836.56	454.394	6394.13	108.763
6350.66	1325.94	8043.47	3049.74	3376.01	234.776	1840.46	75.8311			6329.97	1367.73	8058.81	3023.41	3373.6	238.966	1840.14	20.0393
2309.58	414.037	1809.99	680.366	6405.95	530.292	2911.83	52.5687			2291.88	487.727	1802.77	716.792	6416.88	467.785	2911.87	1
1637.72	281.167	1204.56	478.06	2440.44	139.818	1190.18	126.051			1636.05	260.814	1205.02	477.065	2439.29	146.223	1190.09	1
1805.37	289.3	1586.21	631.796	4339.37	392.75	1861.54	64.8559			1791.35	311.937	1571.51	646.077	4348.34	300.257	1862.19	30.9045
4322.49	1059.25	15739.8	6157.13	1143.32	181.698	4661.68	54.8498			4341.96	1016.39	15754.2	6143.34	1141	81.7689	4661.43	24.9711
2546.06	491.45	3155.51	1401.91	2448.89	188.459	1018.65	865.091			2536.38	516.331	3202.18	1295.73	2454.93	170.48	1018.74	64.5001
7653.94	1786.4	1935.82	665.342	13206.4	843.277	3868.19	70.8298			7717.3	1615.55	1943.96	637.898	13200.1	883.518	3868.25	1
2231.73	453.203	1276.89	403.129	12664.6	930.515	776.752	124.292			2233.06	453.697	1277.34	403.681	12665.1	930.823	776.765	4.709
1686.31	522.94	865.388	184.525	1772.05	210.704	5495.52	360.086			1715.16	364.609	835.796	260.104	1768.96	133.488	5493.05	56.207
2048.69	533.269	15131.7	5840.17	7973.68	471.631	4496.1	205.008			2024.14	544.637	15144.7	5823.99	7932.16	599.794	4500.57	110.072
1226.33	135.27	11784.8	4599.86	4171.54	143.043	8727.19	401.691			1215.62	185.911	11895.8	4473.63	4162.29	191.02	8740.35	211.415
746.175	211.968	19634.1	7412.3	1482.47	75.5068	6469.56	136.907			766.108	168.542	19656.9	7381.62	1485.23	68.9267	6465.45	141.854
3464.94	712.433	12494.8	4592.91	6310.63	488.71	7443.45	166.804			3463.47	713.244	12497.2	4590.33	6311.91	485.387	7443.68	153.38
4071.51	811.077	1810.31	643.11	7169.38	480.544	10469.7	150.672			4070.74	811.283	1812.33	630.082	7167.39	495.209	10469.7	141.319
3877.54	831.703	10935.6	4127.16	900.731	103.038	2621.97	696.446			3877.05	826.906	10935.1	4128.58	905.723	62.7464	2623.73	42.4727
7404.95	1594.51	6349.57	2414.9	1427.47	174.465	3007.28	59.0416			7405.28	1595.7	6350.75	2421.19	1427.85	108.399	3007.16	52.9934
8110.19	1729.88	881.123	316.882	4941.46	342.119	7538.12	144.349			8118.67	1714.12	872.92	304.569	4944.59	328.366	7537.86	143.203
4998.9	1057.89	1332.66	503.536	9694.63	650.127	2226.24	58.2049			4999.44	1036.85	1328.34	515.936	9694.54	651.522	2226.4	25.9053
828.262	138.67	4798.93	1826.63	1083.32	836.883	6291.9	240.994			828.102	18.2126	4788.66	1844.91	1089.81	62.4519	6290.93	157.798
4205.09	931.86	2150.18	770.87	7463.64	405.858	8820.67	214.828			4199.62	944.032	2129.7	811.096	7459.27	429.889	8821.69	216.694
900.521	228.94	1791.52	742.323	2918.01	248.258	1469.69	45.1756			899.538	224.382	1790.1	740.78	2916.42	226.614	1469.7	1
3069.88	670.437	6854.19	2538.69	6837.51	524.716	769.567	120.321			3070.56	664.638	6855.15	2533.51	6838.12	511.166	769.558	1.1533
1359.23	590.238	1168.6	380.776	3291.71	449.801	5176.99	54.4524			1348.46	380.674	1123.95	487.736	3285.19	344.507	5175.21	95.2735
5955.8	1223.07	3531.71	1376.87	2486.78	157.647	5225.72	129.752			5964.43	1180.39	3539.25	1357.68	2481.86	172.731	5223.9	137.054
1168.75	249.888	895.161	212.884	3591.25	190.066	7150.77	555.101			1145.78	282.864	863.813	287.803	3584.16	238.509	7156.97	107.415
1174.14	247.919	6344.67	2466.98	7067.66	498.615	4175.6	95.2554			1169.9	248.686	6343.69	2467.93	7072.46	477.709	4173.47	88.736
2983.62	616.935	1106.66	419.805	3935.74	334.116	3933.83	358.799			2968.67	642.923	1073.91	442.441	3941.22	296.518	3933.49	32.1326
2117.68	394.84	5915.53	2380.99	4582.6	322.176	5407.72	115.232			2115.86	400.584	5915.99	2378.93	4582.15	326.428	5407.58	109.822
5046.75	1112.22	982.592	416.44	3571.63	281.872	626.097	507.174			5058.8	1085.19	983.331	423.439	3574.17	262.492	622.54	42.2341
825.554	148.03	13915.8	5361.88	10090.5	699.096	858.721	82.3201			818.096	180.877	13974.3	5279.87	10096.7	677.508	858.985	22.8069
1083.89	1266.57	2371.55	716.213	9362.43	930.444	5484.92	126.768			1051.86	164.354	2367.4	721.57	9415.31	748.468	5487.37	113.551
1540.87	151.822	556.185	706.519	2190.97	82.1765	2595.88	409.414			1521.74	330.34	586.963	227.233	2182.84	133.422	2596.91	69.5721
3900.84	887.229	1346.67	536.74	1489.75	304.281	4440.29	104.772			3905.43	864.277	1356.89	512.597	1492.46	71.5193	4440.41	1
2398.14	521.334	1108.4	429.675	1202.38	97.0739	3651.07	72.1499			2398.8	517.202	1103.96	436.557	1201.14	97.7179	3650.65	50.3919
1936.74	363.895	4731.39	1754.98	937.263	141.49	4615.39	140.557			1937.03	364.993	4731.52	1761.47	938.314	61.7375	4615.39	139.436
12454.7	2771.68	13010.3	5105.05	8889.49	689.829	977.851	239.148			12457	2764.77	13022.9	5081.82	8891.29	681.54	978.557	51.3077
1355.18	298.197	1755.15	712.192	1423.07	169.085	3665.53	81.2139			1340.7	318.715	1740.32	734.839	1433.57	109.249	3666.02	44.0065
18828.6	4189.56	5386.17	2329.32	8121.83	537.919	11176.3	130.826			18869.2	4066.57	5406.79	2287.86	8121.03	540.455	11170.6	186.187
1411.8	277.973	550.503	181.063	694.986	49.306	6840.63	120.179			1419.15	234.749	541.436	199.106	692.718	19.3484	6839.39	99.108
8562.12	1861	781.761	268.555	9206.73	707.345	1121.48	153.778			8567.56	1852.15	756.028	316.126	9213.53	664.332	1121.92	45.2511
5806.47	1220.48	4738.4	1793.99	878.002	502.312	7469.22	180.301			5795.38	1270.25	4760.47	1728.48	891.295	212.197	7463.24	200.604
1901.09	349.263	1124.46	409.891	7225.67	585.293	6309.65	55.8143			1865.71	405.165	1134.02	382.524	7222.82	588.843	6309.29	62.672
961.202	208.032	11035.7	4213.77	8242.71	627.058	1751.59	299.731			960.956	210.349	11034.8	4223.52	8241.46	586.104	1751.57	29.4929
754.03	179.348	5533.07	2046.34	4928.02	367.749	2171.22	68.3872			751.27	178.794	5521.76	2056.41	4924.69	377.619	2170.15	58.1254
1737.08	168.487	1416.96	633.681	1495.63	99.6751	10091.2	940.173			1717.77	298.329	1446.67	482.837	1478.64	184.906	10095.9	183.274
4989.16	1133.34	14007.4	5442.58	1604.65	145.732	1861.65	53.0091			4989.71	1134.28	14011	5444.33	1605.67	131.87	1861.65	1
6875.42	1347.66	7382.77	2752.77	4518.25	182.577	8399.67	77.2412			6887.03	1324.31	7423.39	2718.23	4505.92	231.479	8396.64	123.762
3392.03	776.85	6961.12	2739.24	6057.44	427.95	4992.81	610.138			3381.06	798.654	6960.91	2735.45	6056.72	417.312	4992.29	51.9533
885.43	273.876	926.559	412.284	2762.05	237.402	830.998	500.218			918.221	191.183	937.006	246.823	2766.71	220.192	830.932	1
3099.94	739.082	1257.8	515.715	3604.46	260.195	3972.91	115.335			3103.14	731.341	1256.2	519.494	3600.23	288.589	3975.36	93.5395
1220.66	508.326	745.134	247.043	1928.12	198.953	754.508	47.5187			1249.98	261.907	749.285	163.102	1938.54	149.324	756.071	44.3298
2774.23	472.868	531.85	338.977	1548.71	131.362	766.792	199.051			2746.74	521.595	548.312	309.105	1559.17	125.245	766.86	1
3844.83	659.13	707.388	339.895	4862.58	488.61	3427.54	725.232			3841.95	666.895	720.373	328.619	4863.57	482.65	3432.91	116.596
12668.5	2712.34	924.149	313.646	11534.4	714.005	3235.15	129.159			12708.7	2631.13	951.255	297.067	11511.1	786.678	3236.43	29.9734
2625.78	731.617	731.049	409.126	6242.95	323.047	2768.45	74.996			2661.79	650.627	759.333	283.169	6199.36	487.488	2774.87	36.5301
10456.8	2265.35	2651.45	997.84	1679.43	122.352	11221.9	198.221			10455.7	2260.74	2649.98	995.723	1679.84	108.192	11222.1	196.424
1873.45	415.785	5161.13	2031.22	1835.34	84.8246	8099.05	137.693			1872.87	413.771	5147.92	2039.5	1833.85	80.4947	8099.48	135.181
4176.23	797.749	1731.17	829.409	908.723	517.542	3251.42	69.4249			4173.81	849.775	1757.73	784.748	897.46	104.754	3253.32	37.9539
1561.06	495.437	830.365	283.289	2970.66	322.471	1906.17	78.5505			1577.21	325.931	831.612	269.986	2971.53	147.285	1904	113.579
3235.95	797.028	2351.44	892.291	6639.94	583.914	2141.4	78.8977			3272.62	720.602	2371.6	855.523	6651.3	522.965	2140.29	45.7561
1967.77	324.605	5543.38	2269.98	4125.36	263.857	3152.2	318.072			1937.47	368.152	5553	2258.14	4128.12	249.528	3151.27	41.0739
8332.36	1685.04	11720.8	4471.59	5199.91	266.599	7096.35	288.177			8305.49	1736.38	11660.6	4563.03	5196.81	318.249	7103.97	138.721
4122.49	867.113	665.752	291.134	5707.74	502.187	1207.19	228.626			4108.56	879.606	693.293	189.112	5733.43	413.665	1202.48	94.3172
28.3638	56.3077	4127.21	1599.32	1266.88	306.885	6726.33	114.774			7.25666	56.1647	4126.19	1580.78	1283.07	198.918	6725.21	139.103
8740.38	1972.12	6924.04	2643.45	2326.48	182.398	849.914	39.3805			8747.12	1958.13	6921.34	2649.68	2330.74	175.382	849.906	1
858.745	138.837	902.882	443.771	698.535	34.1045	3588.59	96.1711			864.705	182.635	910.346	432.753	699.335	26.5129	3589.81	88.0331
1070.89	1049.75	4864.92	1812.75	952.803	80.0595	2272.46	29.5417			1072.99	218.622	4892.87	1755.54	953.114	12.7184	2272.57	15.8451
4812.63	990.177	983.111	342.529	9402.55	702.226	998.833	213.688			4803.37	1018.48	908.261	443.357	9424	566.069	993.128	98.6106
789.812	283.774	13302.2	5379.1	10381.4	777.324	8824.13	292.189			812.255	229.812	13401.2	5197.41	10383.4	707.826	8824.83	119.916
1311.38	307.612	9585.44	3691.19	3026.88	214.291	2759.22	381.702			1308.79	286.636	9585.01	3691.66	3027.35	214.34	2759.2	14.5589
3142.77	669.716	4041.95	1498.88	4170.56	395.787	10111.5	213.57			3139.26	675.502	4020.84	1521.26	4175.8	336.918	10114.8	174.659
5276.17	1168.83	1175.03	328.501	3099.04	243.24	5022.27	83.056			5281.53	1152.39	1149.67	369.436	3100.62	238.603	5025.99	83.8956
1816.78	396.692	5007.27	1920	2069.48	462.958	9081.93	105.346			1824.97	361.652	5015.98	1914.37	2073.09	123.216	9078.99	149.587
1254.18	345.64	1070.98	492.291	11727.8	647.655	5464.05	189.126			1272.84	345.475	1108.91	441.074	11718.3	707.28	5464.05	182.362
3755.58	811.278	4248.2	1531.06	8036.05	587.594	1365.02	58.6647			3751.95	823.666	4206.59	1589.47	8033.35	599.579	1366.32	56.6734
5730.43	1143.27	3132.01	1163.58	4121.48	296.896	5235.88	136.296			5714.52	1169.9	3128.68	1167.38	4120.81	309.104	5238.77	90.2318
3506.35	677.997	12004.5	4788.9	10847.7	716.13	582.624	392.645			3551.78	592.51	12039.3	4754.7	10865.6	639.52	580.532	8.22617
904.681	272.795	6815.42	2762.63	710.824	223.888	3155.5	234.447			912.299	198.236	6832.72	2738.31	712.98	47.5028	3153.27	91.8736
1490.83	105.475	8710.83	3454.88	5749.36	183.84	3673.25	692.104			1495.2	249.263	8642.15	3526.77	5744.15	306.375	3680.81	142.788
4026.26	810.763	694.283	241.223	10403.8	984.671	4185.09	363.508			4041.53	743.026	682.971	270.27	10417.2	767.842	4185.75	40.7412
1931.49	440.476	960.329	364.395	911.198	333.414	802.13	45.7243			1934.26	434.156	955.314	343.419	911.54	92.977	802.125	1
1996.19	424.816	1600.95	626.865	3095.81	200.727	7450.2	163.279			1981.41	403.282	1592.02	632.869	3094.47	182.004	7450.83	132.38
786.398	170.103	3803.35	1519.58	2021.84	137.307	5782.89	134.311			787.711	153.086	3785.09	1528.5	2021.08	122.876	5780.76	88.8123
1372.86	440.447	812.317	496.225	3324.34	263.071	1429.58	67.0636			1396.87	233.916	803.371	430.287	3325.39	232.407	1429.52	1
4879.88	960.69	946.444	340.7	1233.74	109.048	7429.18	137.754			4880.25	951.76	940.494	353.093	1233.37	105.265	7428.44	125.051
2501.13	611.899	1510.73	549.197	2340.65	138.754	6773.44	169.919			2509.98	578.535	1514.46	538.872	2336.09	153.161	6776.76	155.878
3267.61	628.329	869.248	323.594	1166.06	68.0379	1163.86	68.6753			3266.08	635.673	869.572	321.192	1165.87	68.2199	1163.87	1
2286.73	501.467	2404.23	884.116	10482.6	752.951	7807.54	195.163			2288.67	499.373	2404.29	883.726	10481.3	752.406	7808.78	134.519
2442.95	575.286	1649.18	632.04	11392.2	807.642	1836.36	64.0843			2453.21	544.212	1642.64	645.302	11392.8	785.787	1834.38	30.692
5865.01	1167.99	3210.83	1266.13	2452.28	225.836	3668.51	71.9184			5864.98	1168.29	3224.07	1245.93	2450.86	211.945	3668.34	30.5205
1907.46	369.292	652.842	167.293	3858.14	318.078	3951.77	65.3288			1874.59	419.987	629.367	194.193	3867.11	277.107	3950.98	62.1304
3281.47	559.816	912.093	272.156	9284.52	472.503	7537.68	397.488			3222.31	700.113	913.715	263.817	9272.62	583.599	7535.87	168.325
2896.88	633.477	4595.9	1734.28	971.497	89.6793	5285.72	1238.41			2892.49	649.108	4566.38	1771.25	963.474	105.382	5287.84	94.3392
3295.64	643.128	780.369	459.631	3986.8	365.948	6226.75	907.19			3288.57	658.773	834.821	340.042	3994.87	315.794	6228.08	108.753
2007.7	561.769	7347.1	2767.79	3723.35	163.231	598.968	763.773			2029.46	415.843	7301.53	2851.99	3716.47	238.968	598.986	1
1333.21	220.676	874.662	363.911	3859.19	288.765	3873.35	866.3			1334.92	209.981	880.252	351.248	3858.68	284.35	3873.46	28.3118
5788.62	1198.42	786.925	365.213	8443.22	496.881	2737.68	369.416			5788.49	1197.29	793.617	336.903	8440.91	514.043	2737.47	45.0156
2080.33	424.148	6984.62	2734.55	8257.74	480.272	2194.54	140.555			2069.4	455.487	7003.78	2714.26	8250.89	507.384	2199.45	135.412
568.192	762.165	744.876	350.886	1733.04	469.916	8254.54	104.436			563.931	98.708	760.142	326.553	1733.73	100.663	8253.78	111.387
1530.89	254.157	9684.4	3818.21	1303.97	120.796	2322.77	76.3726			1531.34	258.716	9682.67	3823.06	1308.66	89.3269	2323.54	41.2481
11227.8	2356.96	11497.2	4349.53	2499.11	75.6359	3919.17	45.1346			11153.2	2467.83	11441.1	4409.73	2485.68	132.949	3917.38	51.9136
7393.17	1692.98	684.706	92.6537	2903.23	393.711	2897.85	271.286			7407.16	1642.45	681.73	154.358	2890.3	242.633	2898.09	1
6145.12	1260.79	14804.9	5720.23	17472.6	1183.51	2319.86	162.001			6131.92	1295.84	14797.1	5730.25	17479.4	1157.37	2319.83	1
1600.6	515.681	10033.8	3944.32	1656.6	262.831	3904.4	81.864			1667.94	407.831	10130.3	3808.98	1682.48	206.762	3891.55	69.9393
1466.65	356.082	4204.79	1508.63	2380.15	260.885	624.958	339.084			1466.57	358.337	4201.25	1513.8	2388.9	224.508	625.143	1
961.87	192.839	3267.94	1262.27	12434.4	873.174	2242.37	83.9959			967.546	169.162	3277.85	1244.73	12428	868.017	2242.8	78.2058
3021.01	715.678	14734.3	5642.04	3381.98	154.544	4043.68	36.9463			3031.43	705.219	14796.7	5553.47	3367.16	235.125	4043.72	22.3208
880.219	263.637	1311.5	435.263	5544.47	456.984	6848.58	64.1683			870.335	277.624	1314.59	417.157	5549.7	438.899	6848.19	78.4155
1876.69	408.989	836.567	347.547	5117.94	340.384	5651.57	121.408			1887.5	359.82	836.608	345.391	5118.27	337.187	5651.03	102.764
1193.11	234.609	10863.4	4307.62	2047.92	144.22	8293.16	161.306			1194.35	204.141	10898.2	4224.75	2047.06	144.944	8295.06	117.313
1996.31	463.274	5275.06	2061.79	9742.62	565.558	3367.79	199.946			2007.56	406.834	5232.97	2143.55	9741.79	552.861	3368.39	88.171
1405.15	529.018	5924.7	2178.9	5929.71	599.776	3152.38	617.781			1432.22	220.459	5901.56	2230.19	5950.28	436.595	3161.49	206.059
2863.2	748.45	1202.24	367.285	7813.98	679.861	4366.87	55.4182			2883.78	639.88	1187.63	401.065	7816.57	659.34	4365.89	69.9716
1025.33	205.774	7881.4	2980.66	5304.18	325.237	4926.94	119.071			1028.14	200.049	7878.01	2979.31	5304.49	323.02	4926.93	113.417
3127.05	741.965	5183.3	2012.92	1731.32	165.535	1239.47	305.197			3141.49	706.46	5186.18	2008.2	1736.2	100.423	1238.04	46.6683
1900.47	325.027	700.318	274.634	13707.6	853.276	3044.96	70.2543			1892.69	331.655	700.392	273.391	13723.1	796.545	3041.23	76.7932
4920.26	1027.18	5225.3	2035.92	4287.21	225.597	2602.72	46.9684			4915.45	1046.31	5228.18	2026.2	4283.91	245.409	2602.75	49.224
3586.08	680.025	1026.48	436.996	11727.9	808.122	6855.67	160.29			3576.12	691.02	1046.54	337.333	11722.1	827.48	6855.03	169.177
2421.59	542.387	1103.17	376.963	8107.15	599.669	10234.4	174.735			2423.78	534.774	1081.69	401.255	8112.53	577.728	10233	181.105
2624.58	570.665	8771.17	3676.3	1190.15	26.7351	3834.08	48.8884			2610.58	605.793	8921.93	3499.42	1185.44	41.0201	3834.65	8.61245
933.284	279.562	588.918	236.47	4099.64	318.546	7839.82	191.284			935.972	264.883	589.666	233.522	4096.69	319.813	7841.49	157.16
2518.35	517.267	1979.18	779.204	12011.9	812.71	701.447	53.4188			2500.44	585.095	1976.25	789.787	12016.8	776.008	701.562	3.62674
10857.2	2615.15	865.732	207.175	3629.43	199.087	5239.07	61.1756			10876.2	2521.27	834.258	243.474	3626.72	175.067	5247.47	142.194
2867.83	596.8	6059.92	2441.71	1012.68	313.518	1327.18	416.473			2852.57	629.085	6039.17	2473.98	1016.81	100.085	1329.8	37.4142
1263.35	330.951	3964.85	1457.7	780.723	911.044	6569.84	99.9292			1255	334.769	3955.68	1467.58	780.173	47.5319	6570.44	87.7279
1058.62	210.57	12817.8	4876.08	3900.68	238.723	936.171	541.12			1055.65	202.92	12818.9	4873.59	3900.13	243.784	936.226	14.4501
10316.5	2075.32	1365.89	521.633	1110.86	124.253	1782.12	73.2231			10322.6	2063.58	1380.09	579.842	1109.64	38.8131	1785.36	137.793
3045.37	752.493	4676.09	1860.26	8276.26	563.985	696.718	540.78			3048.45	740.022	4713.33	1789.74	8287	480.97	692.12	53.2717
6030.92	1209.63	980.764	469.658	3992.02	367.81	7659.58	141.023			5994.96	1283.21	997.365	373.453	4011.18	320.789	7656.4	148.353
859.163	323.355	15597.6	6105.05	8736.04	613.448	6432.26	142.848			893.685	217.943	15623.7	6081.68	8736.67	608.264	6430.51	146.065
1511.45	314.923	3875.64	1545.44	1173.08	65.1332	5136.4	83.1362			1520.16	282.852	3878.9	1538.07	1173.96	51.5407	5138.05	57.907
1356.58	187.846	8478.12	3571.59	2950.16	196.708	6511.09	90.6402			1309.02	307.578	8667.68	3348.95	2954.84	156.587	6519.94	165.57
3112.66	755.934	14656.2	5579.93	7895.28	493.173	761.549	111.805			3123.76	727.441	14665.4	5570.23	7892.63	503.607	762.038	26.8267
2722.69	631.301	10532.9	4175.09	4600.79	218.867	5005.35	215.155			2738.48	588.135	10553.1	4135.83	4594.8	249.98	5000.98	141.684
2377.5	532.957	2281.75	970.223	9116.54	624.852	1029.4	162.413			2367.07	556.954	2268.87	959.895	9099.24	705.21	1033.71	111.406
3489.25	648.693	6149.77	2552.55	14485.8	1040.66	2456.02	166.049			3488.03	648.664	6148.31	2552.61	14488.7	1032	2455.42	78.0554
5753.87	1109.74	8073.79	3148.14	1383.88	115.058	2729.65	45.6327			5753.7	1114.75	8072.39	3154.48	1383.96	110.793	2729.64	7.40042
807.711	189.563	4526.83	1846.64	6683.44	528.305	2230.56	48.595			759.142	253.577	4525.91	1868.55	6691.14	501.846	2230.94	33.1257
7287.46	1377.65	8120.49	2952.35	722.145	65.922	6932.76	361.076			7185.36	1536.35	8075.33	3003.51	753.263	62.3119	6945.1	170.997
2291.38	728.641	1651.7	535.306	12504.2	746.402	6119.52	75.6165			2332.69	617.973	1632.58	624.042	12475.9	860.061	6119.51	124.851
7411.4	1518.03	6440.02	2495.53	3695.78	192.476	9103.42	139.814			7389.02	1554.38	6412.82	2535.83	3693.13	209.026	9102.02	181.171
1212.57	243.968	11945.8	4357.81	967.627	83.4737	2362.11	37.469			1214.2	223.246	11863.7	4450.47	965.977	72.0384	2360.02	53.3452
1413.33	430.75	5047.85	2086.24	14105.6	920.933	738.262	480.903			1425.23	322.603	5059.55	2065.28	14095.3	932.184	740.23	20.5888
2245.88	595.947	11529.7	4175.39	6256.21	408.67	5168.91	115.96			2272.86	532.685	11479.1	4242.34	6257.69	420.692	5170.04	76.6395
1791.89	431.712	3306.27	1250.77	751.69	142.654	9054.55	144.42			1794.93	408.76	3310.93	1235.69	758.863	52.023	9054.63	135.058
8308.78	1776.11	2541.33	1127.57	5930.98	664.406	1876.47	57.9704			8303.78	1782.12	2556.16	1091.51	5955.6	535.824	1879.8	110.312
1286.24	287.011	13127.4	5012.58	674.457	110.714	1260.08	41.2292			1284.24	248.15	13125.5	5010.23	673.838	62.2956	1260.11	33.8489
871.922	171.988	8827.94	3354.37	5474.38	447.227	4324.16	121.665			871.038	173.28	8827.66	3354.87	5477.5	405.519	4323.84	122.28
4928.82	1061.89	784.428	320.68	3047.13	330.427	3903.97	551.571			4921.48	1080.21	788.389	267.822	3053.49	223.916	3902.21	83.862
749.903	326.977	7833.6	2945.42	1418.25	113.561	7741.61	247.14			744.132	160.814	7913.78	2841.31	1416.08	159.223	7746.03	129.183
3185.82	764.084	2527.35	902.577	2707.47	279.881	4303.99	1306.34			3202.78	704.907	2535.2	863.655	2706.6	246.111	4301.22	112.851
3544.45	744.643	1349.37	282.521	6850.42	396.234	5945.11	1171.79			3561.9	711.853	1241.71	381.079	6812.48	500.282	5951.12	128.315
13391.7	2831.92	4691.01	1771.25	1673.54	109.021	3593.93	275.112			13394.2	2828.69	4692.31	1769.64	1675.24	95.7163	3594.02	11.3586
2487.46	496.198	856.045	286.157	3141.74	278.444	7754.96	152.481			2486.63	497.217	854.486	284.258	3145.4	249.175	7754.64	157.859
819.359	173.013	8988.26	3442.26	1668.8	66.4286	1314.51	217.868			819.613	199.685	9023.22	3368.43	1661.68	66.9251	1306.76	63.8744
913.682	166.677	832.062	399.507	954.502	84.7741	1091.67	337.047			916.153	131.793	857.609	325.88	955.156	71.0945	1091.38	13.4185
948.954	194.017	1564.51	571.879	1115.34	62.2524	659.676	811.819			948.333	181.239	1564.96	558.946	1115.41	53.0039	659.394	11.0728
6009.67	1410.33	10920.1	4237.4	7643.73	442.629	1655.18	22.9984			6015.19	1397.09	10927.7	4224.9	7642.68	450.32	1655.14	1
1270.96	210.37	1771.18	762.826	1384.83	140.809	5253.96	114.425			1272.48	206.578	1776.27	739.097	1380.34	128.244	5253.67	118.69
1044.95	299.421	2416.87	845.196	3583.84	290.597	4142.65	211.53			1053.9	218.435	2417.37	843.272	3587.81	238.437	4142.57	83.0388
892.962	247.748	12421.6	4750.96	1217.78	193.366	6885.7	165.067			904.089	215.429	12368.8	4806.55	1222.71	134.442	6886.4	148.499
1203.83	442.814	15987.2	6197.37	853.154	64.0079	793.537	27.5778			1223.97	261.925	15948	6329.37	836.906	113.081	783.412	34.0309
2523.57	599.525	1260.35	574.151	10654.9	951.108	7565.49	123.451			2516.35	622.713	1297.66	546.527	10688.6	798.071	7563.76	103.106
1157.06	190.028	3405.04	1163.11	5567.19	368.262	1572.69	186.491			1150.9	231.013	3358.93	1221.07	5568.6	342.324	1572.05	15.1782
3711.89	859.456	1046.89	559.609	6726.7	696.081	1005.95	243.451			3730.27	799.59	1053.97	544.495	6736.41	501.178	1005.76	1
1944.34	520.958	8541.76	3287.66	6697.63	487.777	965.968	97.0613			1946.24	512.96	8562.85	3253.18	6694.88	493.342	963.085	34.146
4410.96	922.677	747.112	367.699	5209.2	390.755	6632.42	150.542			4421.2	896.398	758.979	346.146	5208.37	391.537	6630.58	133.585
2569.1	549.782	689.271	320.788	6739.23	579.849	7161.68	819.425			2587.07	490.571	690.983	293.876	6752.83	502.326	7163.58	91.0717
4446.63	1012.42	938.07	247.797	12621	942.416	8025.94	160.278			4466.17	916.606	924.97	281.229	12625	916.469	8022.86	222.743
5422.82	1042.2	3023.38	1128.84	11609.4	787.936	11227.3	119.736			5397.4	1093.17	2999.53	1166.95	11572.4	865.151	11223.9	144.516
3412.3	725.823	13555.7	5355.76	1303.31	376.835	1379.97	63.7584			3420.5	712.407	13674.7	5208.33	1319.96	76.8788	1380.28	7.02771
4249.82	732.592	1404.58	494.804	5913.1	522.59	1378.66	656.987			4191.26	840.023	1362.36	547.77	5926.54	460.176	1386.52	100.114
4513.21	847.962	18816.3	7304.28	601.033	214.375	1239.46	605.394			4487.06	915.008	18874.4	7220.25	607.251	84.6104	1236.05	17.9427
3245.94	871.497	567.095	121.623	2304.77	279.454	907.889	92.0254			3307.64	760.513	530.793	154.225	2322.19	103.537	919.12	40.678
1497.14	213.966	3427.45	1516.11	940.459	72.5538	1414.57	19.2971			1477.1	257.941	3458.84	1470.19	933.887	77.6792	1414.55	1
4305.29	956.251	815.742	366.58	5020.52	382.405	8406.93	168.986			4306.58	956.965	815.243	361.007	5019.48	375.305	8406.74	155.948
1453.79	446.47	12662.7	4828.23	5287.81	469.179	4013.73	42.3742			1473.15	397.244	12633.5	4892.32	5298.41	416.08	4012.61	68.2596
4931.45	1093.55	13197.9	5025.75	1746.42	154.145	3961.56	64.7895			4954.04	1041.69	13184.9	5041.43	1747.44	136.971	3959.7	75.3822
1027.67	209.886	1035.54	384.748	10742	763.895	934.295	824.073			1029.43	210.074	1031.4	398.061	10749.5	717.376	935.934	60.0514
7006.9	1449.79	857.327	344.34	8098.7	545.532	5262.12	125.711			7002.8	1455.19	852.86	349.303	8089.08	558.941	5261.94	121.621
5953.91	1233.99	5650.33	2156.67	11178.3	637.436	1723.21	53.991			5949.18	1241.19	5612.68	2203.75	11172.8	677.779	1724.72	31.3063
12804.5	2475.57	8111.01	2800.11	578.27	390.214	697.769	181.676			12747.2	2565.28	7943.27	3009.78	584.046	31.3663	697.711	1
2524.21	561.516	11031.5	4036.1	4609.61	974.78	7363.04	190.196			2531.62	580.347	10974.2	4169.46	4628.74	253.903	7361.96	153.068
428.983	133.864	15362.2	5959.34	877.866	100.507	2379.33	44.6193			432.924	112.455	15376.4	5945.87	877.106	73.9924	2379.33	1
831.303	576.395	579.746	269.348	2370.09	336.42	796.98	114.887			925.299	223.887	580.819	268.848	2378.67	169.6	797.252	1
857.104	343.253	1547.61	473.884	3878.94	298.737	6759.74	153.984			857.768	166.972	1544.39	513.933	3884.64	276.174	6759.52	117.944
3755.33	1110.4	9781.38	3538.23	7027.9	382.133	4140.8	137.199			3846.31	875.446	9629.31	3716.28	7023.07	390.083	4140.77	1
2605.98	730.08	13746.5	5370.37	1001.21	68.187	765.63	53.1529			2660.73	545.728	13781.9	5330.8	995.425	58.737	765.188	27.1368
8044.78	1517.3	5690.02	2321.44	12348.8	892.597	10645.6	248.976			8041.52	1532.79	5694.6	2299.99	12348.6	896.285	10646.2	228.343
4785.3	976.855	1301.45	499.384	7715.25	477.367	1694.62	30.2794			4785.03	976.932	1299.31	500.716	7716.21	468.425	1694.28	28.6806
1249.63	235.088	6786.06	2570.7	8551.24	638.94	13782.2	305.835			1250.4	235.207	6784.61	2571.59	8548.92	640.993	13783.3	296.513
2426.04	541.886	11968.8	4510.97	2025.76	125.677	8017.68	141.783			2425.13	545.943	11956.6	4539	2025.11	117.342	8016.44	150.671
1354.53	321.853	1233.81	512.885	2104.92	166.497	1010.63	571.286			1353.35	321.589	1222.9	492.979	2104.54	155.338	1010.69	13.8716
1791.92	354.522	4253.79	1479.52	4420.73	312.33	3377.53	60.4556			1791.68	351.995	4256.64	1480.63	4421.09	311.883	3377.43	55.7146
803.084	179.651	628.33	287.659	719.431	62.4109	5732.66	213.746			802.053	176.779	637.282	253.121	720.088	43.9546	5733.89	157.748
947.041	271.439	970.881	404.844	1865.19	127.823	737.339	151.242			942.865	251.245	984.319	357.559	1858.54	148.383	736.713	37.1684
1414.22	364.799	3934.85	1533.31	4162.98	311.16	5994.18	144.291			1412.74	333.476	3935.28	1530.41	4163.32	288.887	5994.22	131.664
3160.38	789.15	509.909	223.774	3718.07	242.594	3344.73	89.2269			3177.72	711.837	506.218	222.045	3717.02	248.857	3345.1	85.4219
4359.41	844.767	4190.41	1625.84	6111.86	494.149	10735	203.3			4365.36	830.9	4175.29	1638	6116.66	436.479	10735.6	192.276
2077.02	594.691	1124.84	276.273	6416.39	481.407	8929.37	202.435			2099.41	538.715	1088.57	345.383	6415.94	490.704	8927.58	220.308
12285.3	2499.75	1693.38	687.154	1186.71	75.2593	1325.12	59.0992			12271.4	2547.62	1690.94	697.207	1183.1	63.0538	1325.8	50.3459
1137.48	201.835	7874.2	3028.73	2872.53	153.586	586.699	382.098			1137.63	196.257	7875.02	3030.86	2872.52	153.962	586.505	24.1998
1092.53	271.203	946.116	374.316	4091.93	308.969	2016.1	372.839			1097.93	256.093	948.509	367.74	4093.12	304.512	2015.8	31.8621
2934.62	688.183	5856.57	2412.9	2714.72	221.082	5315.27	211.862			2960.68	617.405	5889.14	2362.64	2721.96	188.533	5315.81	111.805
1618.83	390.624	10873.5	4114.13	775.207	53.5369	3307.43	29.4634			1622.36	385.665	10868.9	4118.89	774.016	45.2191	3307.36	14.2411
1573.25	454.059	2058.05	938.364	606.815	215.189	3612.64	94.2239			1599.99	390.623	2094.5	850.306	606.821	1	3611.03	44.5042
7615.07	1630.46	5940.38	2355.38	3101.45	313.974	1110.29	95.3114			7596.31	1676.53	5943.58	2311.93	3113.58	174.321	1110.3	1
6504.88	1381.99	8138.8	3135.81	5988.66	438.349	5744.61	146.084			6498.11	1396.92	8150.86	3117.72	5999.91	386.598	5742.77	148.435
2642.98	596.997	2467.67	896.408	3783.54	287.623	7569.12	112.564			2693.14	483.385	2437.39	937.025	3780.47	312.461	7571.71	126.351
1462.27	368.568	8002.79	3042.66	4647.74	265.122	5792.13	213.266			1474.96	320.445	7987.21	3068.2	4645.32	294.908	5795.29	134.925
14095.6	3124.3	872.995	327.043	1365.87	1037.02	3118.2	103.241			14133.2	3083.12	892.37	282.749	1362.84	91.9608	3127.27	127.635
816.48	223.052	660.32	404.216	10876	790.098	7357.34	84.4811			829.119	128.002	686.072	354.6	10834.7	917.181	7358.77	55.2177
1296.01	305.465	991.483	439.343	4095.5	261.687	3893.01	401.259			1299.46	287.085	1002.26	403.731	4091.22	280.985	3893.68	120.049
3525.7	689.968	10159.8	3831.41	11206.3	797.797	2916.42	882.585			3523.67	692.391	10170.5	3822.7	11209.6	790.425	2916.62	45.6401
1315.38	214.935	6086.73	2251.23	3154.47	377.355	829.175	51.0044			1312.28	249.115	6062.91	2282.78	3153.36	357.073	827.448	11.8183
9870.17	2025.75	16105.1	6524.79	693.476	55.0382	7844.04	870.701			9795.41	2152.15	16117.1	6513.69	698.718	52.4341	7845.19	94.1048
9758.69	1893.5	1540.92	509.475	6029.25	322.524	3495.97	50.496			9730.64	1951.66	1533.89	521.138	6002.51	427.039	3493.48	85.276
1957.13	432.51	12437.6	4825.72	1479.43	69.5911	843.535	43.1279			1963.84	411.735	12397.4	4859.69	1479.07	64.0947	843.58	1
1358.43	399.375	777.8	234.083	4488.01	188.17	7563	702.613			1379.52	288.432	782.969	224.043	4483.21	223.315	7561.46	95.7559
2098.7	398.025	3054.24	1165.17	1609.97	165.633	3912.1	138.1			2092.07	407.147	3063.61	1149.62	1612.94	87.9336	3909.86	93.51
2369.07	475.956	6807.26	2730.83	3943.21	291.349	8325.13	238.389			2356.2	512.705	6844.15	2681.49	3945.06	274.531	8329.61	191.131
3056.01	595.698	809.518	251.543	2063.05	91.6395	6279.81	160.658			3054.68	566.496	808.554	248.358	2062.92	86.5636	6279.79	149.939
1239.31	305.806	724.363	259.642	7939.66	517.143	847.213	43.8044			1245.29	235.609	722.76	264.791	7940.61	515.035	847.231	1
2015.65	436.507	1251.44	459.609	3691.25	220.276	1768.39	632.597			2006.38	468.993	1234.08	473.585	3674.43	303.568	1768.53	40.3401
1182.63	301.663	2890.45	1194.54	578.041	840.952	2750.06	464.359			1198.11	225.254	2919.36	1147	576.345	33.1289	2750.6	39.8273
3126.17	647.549	1175.96	424.325	4230.91	253.008	906.225	35.4006			3134.66	617.57	1197.63	372.806	4229.47	254.528	906.402	2.17326
3737.85	742.686	2815.66	1103.14	1092.67	225.131	7627.49	151.782			3738.6	740.291	2817.73	1101.62	1091.24	58.2573	7625.99	136.281
787.2	161.977	1320.96	437.934	4455.71	301.54	1178.65	125.692			779.533	195.584	1321.78	435.754	4440.23	352.341	1181.21	89.1205
3069.9	682.319	957.878	346.413	1187.99	100.482	3317.69	521.767			3072.74	672.932	959.446	342.096	1183.64	104.505	3317.79	18.7566
3775.68	827.895	9964.29	3709.88	5326.47	414.32	1843.72	66.9472			3779.11	822.077	9959.69	3709.96	5329.04	386.555	1840.26	80.0714
1981.77	501.984	2160.66	699.108	6184.6	360.62	4814.54	257.505			1991.33	472.089	2095.63	832.306	6178.76	358.304	4811.31	109.995
967.358	209.02	936.744	476.933	6012.32	419.502	2075.18	54.9855			969.369	199.105	972.701	369.909	6015	408.833	2073.16	64.1418
11381.7	2463.51	577.278	212.671	2439.67	207.047	3485.81	244.818			11378.7	2466.21	574.237	204.908	2441.2	133.264	3485.7	47.9023
6521.81	1482.22	760.211	342.668	7298.98	468.057	3603.02	73.4687			6537.16	1445.6	763.89	334.319	7283.94	531.329	3603	62.8103
2003.04	398.734	14725.9	5844.33	10542.1	740.878	841.467	65.939			2003.25	394.409	14740.1	5826.02	10548.4	715.03	841.414	6.97306
709.394	649.477	5236.13	2033.3	1495.44	150.754	590.067	65.7348			759.324	180.581	5244.56	2025.35	1484.56	76.3192	590.231	1
2426.07	386.285	4959.18	1965.25	3028.62	159.372	1240.61	42.6852			2393.48	461.269	4954.77	1972.54	3023.32	186.807	1240.59	1
5105.63	966.631	2196.03	919.567	2886.84	215.827	3292.71	744.469			5089.66	1003.27	2173.02	945.377	2882.67	226.924	3292.59	66.5186
6748.14	1452.54	9158.92	3591.04	3001.97	209.394	6958.72	101.18			6760.71	1425.63	9151.27	3600.59	3000.92	228.044	6955.24	112.362
5090.26	1149.54	1105.61	392.036	1314.79	134.34	4646.31	85.1199			5103.84	1114.23	1101.56	411.917	1312.69	122.562	4643.92	78.7118
10574.2	2273.99	651.264	298.477	5199.7	358.429	3116.29	176.015			10569.3	2271.89	647.554	293.758	5199.98	358.244	3116.49	58.8804
3440.37	715.167	12789.2	4595.17	3505.83	258.081	3132.22	262.235			3434.09	726.819	12665	4732.76	3509.03	189.332	3133.26	7.88495
2907.49	631.084	9593.57	3910.44	6274.85	432.431	2677.29	60.6113			2905.7	632.321	9596.09	3908.36	6272.57	417.847	2677.51	44.7537
1256.34	223.205	11235	4388.73	1233.16	326.313	3137.73	137.677			1247.63	291.914	11249.4	4353.39	1224.66	112.738	3132.59	155.396
2876.44	621.037	16080	6310.69	2440.87	173.428	4469.88	458.928			2874.92	620.187	16017.6	6394.41	2440.3	163.503	4470.77	57.5748
3161.41	577.377	2037.3	781.068	2438.67	167.285	967.264	375.195			3150.18	603.593	2025.74	794.835	2436.73	181.097	966.216	28.5969
5818.94	1190.98	1068.69	385.754	7050.27	541.331	5695.36	144.752			5815.01	1205.94	1067.27	388.225	7047.95	540.258	5693.64	151.95
14178.1	3037.72	3974.31	1582.93	13005.5	952.226	7855.77	123.249			14183.9	3011.05	3972.91	1586.16	13004.1	965.959	7855.9	114.109
6048.22	1356.5	980.664	368.263	10601.1	829.12	8751.89	326.253			6039.94	1373.32	943.215	423.185	10629.2	690.657	8761.27	218.191
1448.24	196.006	2870.22	1050.37	11697	752.617	1259.93	157.542			1369.08	367.729	2906.93	980.604	11682.9	760.859	1289.05	153.215
865.485	165.827	14013.6	5359.33	7932	495.257	3590.73	223.209			864.738	162.703	14011.2	5359.17	7931.46	494.793	3590.2	51.5486
739.713	195.076	908.225	360.287	2438.87	179.384	1387.9	934.316			737.515	203.91	908.225	358.997	2438.84	178.419	1387.93	27.7766
622.45	127.431	548.959	185.385	5392.52	402.757	4452.21	104.154			622.411	126.067	542.086	181.954	5395.01	374.314	4451.62	99.8909
3061.62	625.859	2821.98	1132.86	9186.62	643.916	7300.06	77.0473			3061.79	625.059	2826.37	1119.62	9182.86	669.934	7300.08	70.3825
1749.63	391.587	2385.13	989.881	6996.52	537.626	4239.86	41.1767			1763.52	360.006	2375.5	1028.31	6997.74	530.971	4240.11	12.2771
1939.03	386.951	6149.73	2411.25	5535.58	400.811	5997.71	223.786			1923.08	419.851	6167.54	2385.23	5547.64	348.663	5999.92	106.681
20837.8	4204.66	569.257	465.016	9318.49	685.188	508.503	14.5178			20742.6	4359.05	622.005	218.131	9327.07	647.752	508.067	1
3430.59	763.63	11249.5	4474.89	1984.85	179.619	5393.3	199.997			3425.34	774.939	11259.7	4463.16	1978.35	194.76	5397.37	121.019
780.683	142.936	14926.2	5881.5	2158.8	136.237	676.137	200.648			780.053	116.515	14973.9	5800.54	2151.6	167.091	674.183	45.1051
8026.73	1715.73	1999.57	778.002	5246.19	413.024	2846.49	67.6945			8025.72	1716.55	2007.03	760.252	5244.72	410.171	2846.41	67.1324
876.327	241.595	630.039	171.739	1549.22	96.4504	3567.29	82.9643			873.681	246.232	630.315	169.6	1548.19	96.5114	3566.85	75.206
3790.31	803.869	1627.4	516.727	2513.64	141.903	3670.38	118.263			3780.86	785.54	1631.1	507.115	2514.61	134.367	3669.66	79.5413
1325.84	281.097	3436.73	1286.51	3337.21	291.543	1839.22	38.703			1324.28	276.854	3438.63	1285.69	3333.19	255.843	1839.22	1
19630.8	4134.52	18019.2	6953	3333.58	199.525	504.385	434.361			19634.7	4115.66	18018.8	6954.85	3331.84	204.531	502.7	32.5034
776.448	125.665	10903.3	4331.95	7093.34	685.666	9071.03	99.8315			765.019	164.069	10996.5	4163.32	7110	622.139	9065	147.833
4089.21	892.361	1743.65	734.378	830.901	99.7749	5943.57	124.195			4078.11	901.54	1741.32	736.35	828.058	66.939	5945.09	104.167
3745.64	862.064	3818.77	1390.45	5367.64	398.791	3921.12	119.986			3745.7	863.215	3818.93	1388.9	5368.84	365.668	3921.44	78.229
1365.18	345.293	1170.89	477.532	4913.42	363.489	3168.19	80.2033			1366.51	340.51	1172.27	469.316	4913.23	361.164	3167.64	73.0635
10165.1	2131.62	1343.49	540.441	2696.55	211.823	1437.48	88.9233			10160.4	2140.81	1335.62	554.14	2700.41	151.334	1437.55	12.9661
5867.18	1296.02	814.732	188.141	4070.57	195.328	5514.96	127.565			5872.46	1291.82	807.289	268.773	4063.72	214.284	5510.29	129.83
2267.69	475.698	1010.38	428.971	1553.95	149.078	895.548	245.086			2273.31	455.93	1005.48	438.302	1553.1	147.647	895.496	1
10022.6	1854.09	1014.8	416.376	8020.59	478.06	4809.11	41.7159			9965.86	1976.34	1011.85	425.926	7999.5	555.014	4809.27	1
3098.98	756.713	1996.94	683.927	5688.9	446.323	960.567	98.6141			3107.86	734.214	1992.72	691.08	5696.26	390.565	961.351	23.8726
2356.49	529.798	11026.1	4317.23	6184.78	426.466	2145.14	71.8246			2355.8	526.598	11026.8	4316.76	6183.95	403.983	2145.15	27.5318
3369.81	797.112	1214.55	481.018	6789.48	508.683	4240.78	1462.3			3380.13	757.342	1242.98	407.899	6783.79	543.53	4242.3	63.4416
1373.08	108.073	1244.76	544.302	1396.06	186.121	5725.76	40.0245			1352.94	216.94	1237.84	555.243	1388.92	180.132	5725.73	1
1161.46	2793.3	11455.4	4461.16	2832.81	205.362	7243.75	152.395			1169.81	224.75	11473.1	4438.77	2827.4	209.457	7246.12	140.247
677.606	242.209	15655.2	5920.48	1063.11	179.682	867.434	205.023			678.523	138.828	15655	5920.51	1061.49	106.924	867.429	1
1891.71	376.809	7394.66	2835.21	3913.48	273.232	6080.13	94.8298			1877.07	401.591	7385.45	2848.19	3916.64	261.593	6076.66	82.7776
2462.86	536.525	3750.23	1493.18	10092.1	683.872	1415.69	94.1702			2468.95	500.304	3767.36	1470.85	10084.4	727.875	1419.68	62.899
6963.69	1499.29	2393.21	890.25	2593.82	160.435	3724.17	293.419			6967.18	1493.32	2407.13	863.708	2590.6	156.961	3721.65	99.0899
17442.9	3575.51	10805.3	4393.2	691.817	193.994	2840.6	51.8086			17367.1	3677.59	10863.9	4312.96	692.749	9.03478	2840.88	57.3086
1911.92	389.251	898.419	321.521	10139.7	699.484	6938.83	171.886			1902.89	412.605	893.323	322.338	10147.1	656.946	6941.5	95.6211
2962.64	653.845	8144.5	2974.74	2359.56	171.827	4925.47	129.779			2956.43	665.199	8135.32	2981.66	2364.83	130.238	4927.27	94.8185
11412.7	2603.92	543.82	215.68	971.826	77.3463	5831.44	81.1564			11483.6	2487.11	527.905	256.639	968.004	31.694	5830.85	105.884
1633.08	335.738	7227.77	2740.97	2640.76	329.415	1536.88	62.7168			1635.1	329.431	7214.77	2746.02	2641.48	146.233	1536.78	23.0751
1915.08	325.657	5396.58	2035.42	2488.99	186.297	3881.52	367.215			1911.04	348.035	5423.43	1990.39	2483.14	218.67	3886.26	91.8419
10513.1	2240.06	3959.76	1432.45	523.506	184.621	5792.16	301.76			10519.2	2223.88	3921.99	1492.68	523.403	107.09	5792.59	132.54
9601.92	1830.54	1698.4	654.497	3611.7	282.007	5144.79	122.137			9591.15	1858.7	1720.06	574.561	3607.37	298.624	5145.36	95.1261
3074.85	878.965	3609.88	1492.49	6364.52	335.926	485.061	45.4419			3046.79	914.626	3626.12	1425.39	6353.62	347.005	491.914	40.4573
3922.03	860.576	1965.67	818.417	655.822	470.918	1555.64	114.376			3944.13	804.758	1979.49	780.866	656.057	27.9837	1556.23	35.83
785.092	376.11	3239.34	1165.22	14072.4	950.864	2084.31	102.001			835.422	306.957	3224.87	1202.39	14070.2	951.188	2084.31	1
9306.04	1930.3	3206.26	1227.33	8987.39	667.832	1994.43	122.543			9321.25	1911.02	3222.92	1204.57	8987.88	668.273	1999.15	138.479
4810.56	1064.01	10851.8	4216.77	3962.48	309.711	2775.29	130.819			4807.86	1062.56	10855.2	4213.75	3962.79	308.846	2775.9	101.313
490.56	319.301	2297.31	942.496	5792.88	393.888	937.44	80.4557			490.259	51.8073	2294.22	949.511	5793.4	375.146	938.261	77.2795
2003.82	492.625	3280.03	1191.73	3801.61	177.65	1958.12	287.264			2036.46	437.974	3239.87	1246.64	3784.47	289.069	1956.69	53.9132
3521.89	782.58	6410.73	2593.72	12907.2	846.178	2114.29	80.218			3530.43	760.867	6436.36	2556.1	12909.6	842.414	2107.86	55.6234
15557.6	3227.75	9135.44	3569.31	2570.56	218.925	617.684	78.6286			15558.4	3226.98	9171.24	3527.18	2572.2	210.902	617.661	1
4280.12	1054.28	9075.45	3635.8	863.927	45.1217	2051.1	66.5454			4315.99	960.777	9087.76	3613.31	864.065	1	2056.43	109.169
1017.87	240.064	8185.84	3275.98	6824.17	506.97	4659.92	109.429			1019.7	235.069	8202.95	3255.7	6827.98	489.188	4659.34	112.121
866.295	152.338	1214.56	462.186	1588.47	162.645	1942.18	62.716			865.665	153.144	1223.28	447.307	1591.56	119.429	1942.48	43.3223
3928.14	753.276	3314.39	1200.05	2350.15	177.109	6055.4	85.8207			3914.88	785.347	3264.33	1273.97	2353.57	162.35	6057.98	76.5011
[truncated: 48,002 more rows]

[truncated: 2 more sheets: Supplementary Fig. 6a, Supplementary Fig. 6b]
